# Supplementary material for: Melioidosis in goats at a single Australian farm was caused by multiple diverse lineages of Burkholderia pseudomallei present in soil
Source: PLoS Negl Trop Dis. 2024 Dec 19;18(12):e0012683. doi: 10.1371/journal.pntd.0012683 (PMC11698569; doi:10.1371/journal.pntd.0012683)
Supplement: S1 Table — We chose 92 B. pseudomallei isolates for whole genome sequencing (listed as "Y" under WGS column), six of which were used in a mouse challenge study (noted under Column H). Nine of the isolates not chosen for WGS had been independently sequenced at seven MLST loci and uploaded to pubMLST for B. pseudomallei (MSHR0124, MSHR0212, MSHR0215, MSHR0219, MSHR0231, MSHR0294, MSHR0298, MSHR0408, and MSHR0484). (XLSX) [file pntd.0012683.s003.xlsx]

## Sheet: GoatFarm 195 isolates
S1 Table. Complete list of all Burkholderia pseudomallei isolates (n=195) cultured from goats, soil study #1, and soil study #2. We chose 92 B. pseudomallei isolates for whole genome sequencing (listed as "Y" under WGS column), six of which were used in a mouse challenge study (noted under Column H). Nine of the isolates not chosen for WGS had been independently sequenced at seven MLST loci and u…
Isolate ID	NAU Bp Code	Study	Source description	Date of isolation	WGS	MLST	Mouse challenge isolate
MSHR0124	n/a	Goat	Goat (Holgate), unknown sample	25APR1992	N	617
MSHR0145	n/a	Goat	Goat (Narelle), milk	10NOV1992	N	n/a
MSHR0146	Bp4194	Goat	Goat (Narelle), right udder	10NOV1992	Y	617
MSHR0147	Bp6481	Goat	Goat (Chiquilla) twin 1, medial lymph node	10NOV1992	Y	617
MSHR0148	Bp6482	Goat	Goat (Chelsea) twin 2, spleen	10NOV1992	Y	617
MSHR0149	n/a	Goat	Goat, unknown sample	10NOV1992	N	n/a
MSHR0151	Bp6483	Goat	Goat (Beauty), right udder	10NOV1992	Y	328
MSHR0186	Bp4211	Goat	Goat, udder	01APR1993	N	n/a
MSHR0187	n/a	Goat	Goat, unknown sample	01APR1993	N	n/a
MSHR0188	n/a	Goat	Goat, unknown sample	01APR1993	N	n/a
MSHR0189	n/a	Goat	Goat, unknown sample	01APR1993	N	n/a
MSHR0190	Bp6544	Goat	Goat, lung	01APR1993	Y	617
MSHR0191	Bp6484	Goat	Goat 1, milk	01APR1993	Y	617
MSHR0192	Bp4214	Goat	Goat 2, milk	01APR1993	N	n/a
MSHR0193	n/a	Goat	Goat 2, unknown sample	01APR1993	N	n/a
MSHR0194	Bp6545	Goat	Goat, joint	01APR1993	N	n/a
MSHR0195	n/a	Goat	Goat, unknown sample	01APR1993	N	n/a
MSHR0196	n/a	Goat	Goat, unknown sample	01APR1993	N	n/a
MSHR0197	Bp6485	Goat	Goat 3, milk	01APR1993	Y	617
MSHR0199	Bp6546	Goat	Goat from P Farm, bronchial lymph node	01APR1993	Y	617
MSHR0200	Bp6486	Goat	Goat 1, left kidney	01APR1993	Y	617
MSHR0201	n/a	Goat	Goat 1, unknown sample	01APR1993	N	n/a
MSHR0205	n/a	Goat	Goat 3, unknown sample	01APR1993	N	n/a
MSHR0206	Bp6487	Goat	Goat, aortic lesion	01APR1993	N	n/a
MSHR0209	n/a	Goat	Goat, unknown sample	01APR1993	N	n/a
MSHR0225	Bp6491	Goat	Goat (Sasha), artery lesion	01APR1993	Y	260
MSHR0267	Bp6500	Goat	Goat (William), spleen	22FEB1994	Y	617
MSHR0283	Bp6501	Goat	Goat (Mei Ling), spleen and lung lesions	04FEB1994	Y	617
MSHR0284	n/a	Goat	Goat (William), unknown sample	22FEB1994	N	n/a
MSHR0347	Bp6504	Goat	Goat, unknown sample	16DEC1994	Y	617
MSHR0351	Bp6505	Goat	Goat, unknown sample	19JAN1995	Y	617
MSHR0368	Bp6507	Goat	Goat, lung	20FEB1995	Y	617
MSHR0402	Bp6508	Goat	Goat (Nutzee), unknown sample	03JAN1996	Y	617
MSHR0403	Bp6509	Goat	Goat (Hajar), lung	02JAN1996	Y	266
MSHR0406	Bp6510	Goat	Goat (Tsandra), milk	24JAN1996	Y	617
MSHR0408	Bp4272	Goat	Goat (Toushka), throat	06FEB1996	N	617
MSHR0417b	Bp4274	Goat	Goat (Abelle), spleen abscess	15FEB1996	N	n/a
MSHR0455	Bp4283	Goat	Goat (Basil), joint	11JUL1996	N	131
MSHR0474	Bp6514	Goat	Goat, right udder	07FEB1997	Y	1356
MSHR0484	Bp6515	Goat	Goat (Tsandra), udder	18MAR1997	N	617
MSHR0490	Bp6516	Goat	Goat (Toushka), throat	14MAR1997	Y	617
MSHR0494	n/a	Goat	Goat, fetus of Tsandra	14JUN1997	N	n/a
MSHR0511	Bp4314	Goat	Goat (Toushka), throat	29JUL1997	Y	617
MSHR0606	Bp4322	Goat	Goat (Toushka), throat	26OCT1995	N	n/a
MSHR0864	Bp6523	Goat	Goat, liver abscess	06JAN1999	Y	266
MSHR1111	Bp6525	Goat	Goat, milk	2001	Y	1986
MSHR0211	n/a	Soil study 1	Soil_5A, 0-5 cm	24MAR1993	N	n/a
MSHR0212	n/a	Soil study 1	Soil_5B, 40 cm	24MAR1993	N	109
MSHR0213	Bp6488	Soil study 1	Soil_1B, 40 cm	24MAR1993	Y	260
MSHR0214	Bp6489	Soil study 1	Soil_1C, 60 cm	24MAR1993	N	n/a
MSHR0215	Bp6490	Soil study 1	Soil_2C, 60 cm	24MAR1993	N	714
MSHR0216	n/a	Soil study 1	Soil_4A, 0-5 cm	24MAR1993	N	n/a
MSHR0217	n/a	Soil study 1	Soil_2A, 0-5 cm	24MAR1993	N	n/a
MSHR0218	n/a	Soil study 1	Soil_2B, 40 cm	24MAR1993	N	n/a
MSHR0219	n/a	Soil study 1	Soil_5C, 60 cm	24MAR1993	N	109
MSHR0226	Bp6492	Soil study 1	Soil_1B, 20 cm	17NOV1993	Y	266
MSHR0227	Bp6493	Soil study 1	Soil_1C, 40 cm	17NOV1993	Y	260
MSHR0228	n/a	Soil study 1	Soil_1D, 60 cm	17NOV1993	N	n/a
MSHR0229	Bp6494	Soil study 1	Soil_1E, 80 cm	17NOV1993	N	n/a
MSHR0230	Bp6495	Soil study 1	Soil_2B, 40 cm	17NOV1993	N	n/a
MSHR0231	Bp6496	Soil study 1	Soil_2C, 60 cm	17NOV1993	N	260
MSHR0232	Bp6497	Soil study 1	Soil_2D, 90 cm	17NOV1993	Y	260
MSHR0233	n/a	Soil study 1	Soil_6B, 40 cm	17NOV1993	N	n/a
MSHR0234	n/a	Soil study 1	Soil_6C, 60 cm	17NOV1993	N	n/a
MSHR0242	n/a	Soil study 1	Soil_5B, 40cm	17NOV1993	N	n/a
MSHR0244	Bp6498	Soil study 1	Soil_3B, 20cm	17NOV1993	Y	617
MSHR0246	n/a	Soil study 1	Soil_12A, 0 cm	15DEC1993	N	n/a
MSHR0247	n/a	Soil study 1	Soil_6B, 10 cm	15DEC1993	N	n/a
MSHR0265	Bp6499	Soil study 1	Soil_10C, 20 cm	15DEC1993	Y	617
MSHR0266	n/a	Soil study 1	Soil_8C, 20 cm	15DEC1993	N	n/a
MSHR0294	Bp6548	Soil study 1	Soil_1B, 10 cm	28MAR1994	N	266
MSHR0295	n/a	Soil study 1	Soil_1D, 40 cm	28MAR1994	N	n/a
MSHR0296	Bp6549	Soil study 1	Soil_2C, 20 cm	28MAR1994	Y	260	YES - high virulence
MSHR0297	Bp6503	Soil study 1	Soil_2D, 40 cm	28MAR1994	N	n/a
MSHR0298	n/a	Soil study 1	Soil_5C, 20 cm	28MAR1994	N	320
MSHR0299	n/a	Soil study 1	Soil_5D, 40 cm	28MAR1994	N	n/a
MSHR0300	n/a	Soil study 1	Soil_12C, 20 cm	28MAR1994	N	n/a
MSHR0301	n/a	Soil study 1	Soil_12D, 40 cm	28MAR1994	N	n/a
MSHR0302	n/a	Soil study 1	Soil_2B, 10 cm	28MAR1994	N	n/a
NAU02A_01	Bp4128	Soil study 2	Soil_02A, 10 cm	23NOV2006	N	n/a
NAU02B_01	Bp4011	Soil study 2	Soil_02B, 30 cm	23NOV2006	Y	326
NAU02B_03	Bp4012	Soil study 2	Soil_02B, 30 cm	23NOV2006	N	n/a
NAU02B_04	Bp4013	Soil study 2	Soil_02B, 30 cm	23NOV2006	Y	326
NAU02B_05	Bp4014	Soil study 2	Soil_02B, 30 cm	23NOV2006	Y	326
NAU02B_06	Bp4015	Soil study 2	Soil_02B, 30 cm	23NOV2006	Y	326
NAU02B_07	Bp4016	Soil study 2	Soil_02B, 30 cm	23NOV2006	N	n/a
NAU02B_08	Bp4017	Soil study 2	Soil_02B, 30 cm	23NOV2006	Y	326
NAU02B_09	Bp4018	Soil study 2	Soil_02B, 30 cm	23NOV2006	Y	326
NAU02B_10	Bp4019	Soil study 2	Soil_02B, 30 cm	23NOV2006	Y	326
NAU02B_11	Bp4020	Soil study 2	Soil_02B, 30 cm	23NOV2006	Y	326
NAU02B_12	Bp4021	Soil study 2	Soil_02B, 30 cm	23NOV2006	Y	326
NAU05B_01	Bp4023	Soil study 2	Soil_05B, 30 cm	23NOV2006	Y	1488
NAU11B_02	Bp6766	Soil study 2	Soil_11B, 30 cm	23NOV2006	N	n/a
NAU11B_03	Bp6767	Soil study 2	Soil_11B, 30 cm	23NOV2006	N	n/a
NAU12A_01	Bp6768	Soil study 2	Soil_12A, 10 cm	23NOV2006	N	n/a
NAU13B_01	Bp4026	Soil study 2	Soil_13B, 30 cm	23NOV2006	Y	617
NAU14A_01	Bp4027	Soil study 2	Soil_14A, 10 cm	23NOV2006	N	n/a
NAU14A_02	Bp4028	Soil study 2	Soil_14A, 10 cm	23NOV2006	Y	326
NAU14A_03	Bp4029	Soil study 2	Soil_14A, 10 cm	23NOV2006	Y	326
NAU14A_04	Bp4030	Soil study 2	Soil_14A, 10 cm	23NOV2006	Y	326
NAU14A_05	Bp4031	Soil study 2	Soil_14A, 10 cm	23NOV2006	Y	326
NAU14A_07	Bp4032	Soil study 2	Soil_14A, 10 cm	23NOV2006	Y	326
NAU14A_08	Bp4033	Soil study 2	Soil_14A, 10 cm	23NOV2006	Y	326
NAU14A_09	Bp6747	Soil study 2	Soil_14A, 10 cm	23NOV2006	N	n/a
NAU14A_10	Bp4035	Soil study 2	Soil_14A, 10 cm	23NOV2006	Y	326
NAU14A_11	Bp4036	Soil study 2	Soil_14A, 10 cm	23NOV2006	N	n/a
NAU14B_01	Bp4037	Soil study 2	Soil_14B, 30 cm	23NOV2006	Y	326
NAU14B_02	Bp4038	Soil study 2	Soil_14B, 30 cm	23NOV2006	Y	326
NAU14B_03	Bp4039	Soil study 2	Soil_14B, 30 cm	23NOV2006	Y	326
NAU14B_04	Bp6748	Soil study 2	Soil_14B, 30 cm	23NOV2006	N	n/a
NAU14B_05	Bp4041	Soil study 2	Soil_14B, 30 cm	23NOV2006	Y	326
NAU14B_06	Bp4042	Soil study 2	Soil_14B, 30 cm	23NOV2006	Y	326	YES - intermediate virulence
NAU14B_07	Bp4043	Soil study 2	Soil_14B, 30 cm	23NOV2006	N	n/a
NAU14B_08	Bp4044	Soil study 2	Soil_14B, 30 cm	23NOV2006	Y	326
NAU14B_09	Bp4045	Soil study 2	Soil_14B, 30 cm	23NOV2006	Y	326
NAU14B_10	Bp4046	Soil study 2	Soil_14B, 30 cm	23NOV2006	Y	326
NAU15B_01	Bp4047	Soil study 2	Soil_15B, 30 cm	23NOV2006	N	n/a
NAU16B_01	Bp6769	Soil study 2	Soil_16B, 30 cm	23NOV2006	N	n/a
NAU17A_01	Bp6770	Soil study 2	Soil_17A, 10 cm	23NOV2006	N	n/a
NAU17B_01	Bp4048	Soil study 2	Soil_17B, 30 cm	23NOV2006	N	n/a
NAU20B_01	Bp4051	Soil study 2	Soil_20B, 30 cm	23NOV2006	N	n/a
NAU20B_02	Bp4052	Soil study 2	Soil_20B, 30 cm	23NOV2006	Y	326
NAU20B_03	Bp4053	Soil study 2	Soil_20B, 30 cm	23NOV2006	N	n/a
NAU20B_04	Bp4054	Soil study 2	Soil_20B, 30 cm	23NOV2006	N	n/a
NAU20B_05	Bp4055	Soil study 2	Soil_20B, 30 cm	23NOV2006	Y	326
NAU20B_06	Bp4056	Soil study 2	Soil_20B, 30 cm	23NOV2006	N	n/a
NAU20B_07	Bp6749	Soil study 2	Soil_20B, 30 cm	23NOV2006	N	n/a
NAU20B_08	Bp4058	Soil study 2	Soil_20B, 30 cm	23NOV2006	Y	326
NAU20B_09	Bp4059	Soil study 2	Soil_20B, 30 cm	23NOV2006	N	n/a
NAU20B_10	Bp4060	Soil study 2	Soil_20B, 30 cm	23NOV2006	Y	326
NAU20B_11	Bp6750	Soil study 2	Soil_20B, 30 cm	23NOV2006	N	n/a
NAU20B_12	Bp4062	Soil study 2	Soil_20B, 30 cm	23NOV2006	N	n/a
NAU20B_13	Bp6751	Soil study 2	Soil_20B, 30 cm	23NOV2006	N	n/a
NAU20B_14	Bp6752	Soil study 2	Soil_20B, 30 cm	23NOV2006	N	n/a
NAU20B_15	Bp6753	Soil study 2	Soil_20B, 30 cm	23NOV2006	N	n/a
NAU20B_16	Bp6754	Soil study 2	Soil_20B, 30 cm	23NOV2006	Y	617
NAU21B_01	Bp6755	Soil study 2	Soil_21B, 30 cm	23NOV2006	N	n/a
NAU21B_02	Bp6756	Soil study 2	Soil_21B, 30 cm	23NOV2006	N	n/a
NAU21B_03	Bp4069	Soil study 2	Soil_21B, 30 cm	23NOV2006	Y	617
NAU21B_04	Bp4070	Soil study 2	Soil_21B, 30 cm	23NOV2006	Y	617
NAU21B_05	Bp4071	Soil study 2	Soil_21B, 30 cm	23NOV2006	N	n/a
NAU21B_07	Bp4073	Soil study 2	Soil_21B, 30 cm	23NOV2006	Y	617
NAU21B_08	Bp6757	Soil study 2	Soil_21B, 30 cm	23NOV2006	N	n/a
NAU21B_09	Bp6530	Soil study 2	Soil_21B, 30 cm	23NOV2006	Y	617	YES - intermediate virulence
NAU21B_10	Bp4076	Soil study 2	Soil_21B, 30 cm	23NOV2006	N	n/a
NAU21B_11	Bp6759	Soil study 2	Soil_21B, 30 cm	23NOV2006	Y	617
NAU21B_12	Bp4078	Soil study 2	Soil_21B, 30 cm	23NOV2006	Y	617
NAU21B_13	Bp4079	Soil study 2	Soil_21B, 30 cm	23NOV2006	N	n/a
NAU21B_14	Bp4080	Soil study 2	Soil_21B, 30 cm	23NOV2006	N	n/a
NAU22A_01	Bp6760	Soil study 2	Soil_22A, 10 cm	23NOV2006	N	n/a
NAU22A_02	Bp4082	Soil study 2	Soil_22A, 10 cm	23NOV2006	N	n/a
NAU22A_03	Bp4083	Soil study 2	Soil_22A, 10 cm	23NOV2006	Y	326
NAU22A_04	Bp6761	Soil study 2	Soil_22A, 10 cm	23NOV2006	N	n/a
NAU22A_05	Bp4085	Soil study 2	Soil_22A, 10 cm	23NOV2006	Y	326
NAU22B_01	Bp4086	Soil study 2	Soil_22B, 30 cm	23NOV2006	Y	326
NAU22B_02	Bp4087	Soil study 2	Soil_22B, 30 cm	23NOV2006	N	n/a
NAU22B_03	Bp4088	Soil study 2	Soil_22B, 30 cm	23NOV2006	N	n/a
NAU22B_04	Bp4089	Soil study 2	Soil_22B, 30 cm	23NOV2006	N	n/a
NAU24B_02	Bp6762	Soil study 2	Soil_24B, 30 cm	23NOV2006	N	n/a
NAU24B_03	Bp4092	Soil study 2	Soil_24B, 30 cm	23NOV2006	Y	326	YES - low virulence
NAU24B_04	Bp4093	Soil study 2	Soil_24B, 30 cm	23NOV2006	N	n/a
NAU24B_05	Bp4094	Soil study 2	Soil_24B, 30 cm	23NOV2006	Y	326
NAU24B_06	Bp4095	Soil study 2	Soil_24B, 30 cm	23NOV2006	N	n/a
NAU33A_01	Bp4096	Soil study 2	Soil_33A, 10 cm	23NOV2006	Y	326
NAU33A_02	Bp4097	Soil study 2	Soil_33A, 10 cm	23NOV2006	N	n/a
NAU33A_03	Bp4098	Soil study 2	Soil_33A, 10 cm	23NOV2006	Y	326
NAU33A_04	Bp6763	Soil study 2	Soil_33A, 10 cm	23NOV2006	Y	326	YES - low virulence
NAU33A_05	Bp4100	Soil study 2	Soil_33A, 10 cm	23NOV2006	Y	326
NAU33A_06	Bp4101	Soil study 2	Soil_33A, 10 cm	23NOV2006	Y	326
NAU33A_07	Bp4102	Soil study 2	Soil_33A, 10 cm	23NOV2006	Y	326
NAU33A_08	Bp4103	Soil study 2	Soil_33A, 10 cm	23NOV2006	N	n/a
NAU34A_01	Bp4104	Soil study 2	Soil_34A, 10 cm	23NOV2006	N	n/a
NAU35A_01	Bp4105	Soil study 2	Soil_35A, 10 cm	23NOV2006	Y	326
NAU35A_02	Bp4106	Soil study 2	Soil_35A, 10 cm	23NOV2006	Y	326
NAU35A_03	Bp4107	Soil study 2	Soil_35A, 10 cm	23NOV2006	Y	326
NAU35A_04	Bp4108	Soil study 2	Soil_35A, 10 cm	23NOV2006	Y	326
NAU35B_01	Bp4109	Soil study 2	Soil_35B, 30 cm	23NOV2006	Y	326
NAU35B_02	Bp4110	Soil study 2	Soil_35B, 30 cm	23NOV2006	Y	326
NAU35B_03	Bp4111	Soil study 2	Soil_35B, 30 cm	23NOV2006	Y	326
NAU35B_04	Bp4112	Soil study 2	Soil_35B, 30 cm	23NOV2006	Y	326
NAU35B_05	Bp4113	Soil study 2	Soil_35B, 30 cm	23NOV2006	Y	326
NAU35B_06	Bp4114	Soil study 2	Soil_35B, 30 cm	23NOV2006	N	n/a
NAU35B_07	Bp4115	Soil study 2	Soil_35B, 30 cm	23NOV2006	N	n/a
NAU35B_08	Bp4116	Soil study 2	Soil_35B, 30 cm	23NOV2006	N	n/a
NAU41B_01	Bp6771	Soil study 2	Soil_41B, 30 cm	23NOV2006	N	n/a
NAU44A_01	Bp6764	Soil study 2	Soil_44A, 10 cm	23NOV2006	N	n/a
NAU44A_02	Bp4118	Soil study 2	Soil_44A, 10 cm	23NOV2006	Y	266
NAU44A_03	Bp4119	Soil study 2	Soil_44A, 10 cm	23NOV2006	N	n/a
NAU44A_05	Bp4121	Soil study 2	Soil_44A, 10 cm	23NOV2006	Y	266
NAU44A_06	Bp4122	Soil study 2	Soil_44A, 10 cm	23NOV2006	Y	266	YES - high virulence
NAU44A_07	Bp4123	Soil study 2	Soil_44A, 10 cm	23NOV2006	Y	266
NAU44A_08	Bp6765	Soil study 2	Soil_44A, 10 cm	23NOV2006	N	n/a
NAU44A_09	Bp4125	Soil study 2	Soil_44A, 10 cm	23NOV2006	Y	266
NAU44A_10	Bp4126	Soil study 2	Soil_44A, 10 cm	23NOV2006	N	n/a
NAU44A_11	Bp4127	Soil study 2	Soil_44A, 10 cm	23NOV2006	N	n/a
