# Supplementary material for: Melioidosis in goats at a single Australian farm was caused by multiple diverse lineages of Burkholderia pseudomallei present in soil
Source: PLoS Negl Trop Dis. 2024 Dec 19;18(12):e0012683. doi: 10.1371/journal.pntd.0012683 (PMC11698569; doi:10.1371/journal.pntd.0012683)
Supplement: S2 Table — The most complete data for soil variables were generated during soil study #2. Presence of Burkholderia pseudomallei (Bps) was determined either by culturing from soil (Column D) or real-time PCR using DNA extractions from 500 mg of soil (Column E). The legend for each soil variable is provided in a separate worksheet tab (Legend for Soil Variables). (XLSX) [file pntd.0012683.s004.xlsx]

## Sheet: Soil samples and variables
S2 Table. Complete list of all samples from soil study #1 (128 samples) and soil study #2 (100 samples) collected at the goat farm study site (Figure 1). The most complete data for soil variables were generated during soil study #2. Presence of Burkholderia pseudomallei (Bps) was determined either by culturing from soil (Column D) or real-time PCR (Column E) using DNA extractions from 500 mg of s…
Soil Study	SAMPLE_ID	Date	# of colonies saved from culture-positive sample	PCR positive with TTS1 assay	Bps present by either PCR or culture	Depth in cm	Goat enclosure: Female/kid, Male, or No	Shed	Veg	Grid Area	Total N	Organic C	Ratio of Total N / Organic C	Conductivity	pH in H2O	pH in CaCl2	Moisture	Gravel	Texture	Color	Color category
1	Soil_1A	24MAR1993		n/a	0	0-5	Female/kid	1	0	n/a	n/a	n/a	n/a	n/a	n/a	n/a	n/a	n/a	n/a	DKBR	n/a
1	Soil_1B	24MAR1993	1	n/a	1	40	Female/kid	1	0	n/a	n/a	n/a	n/a	n/a	5	n/a	n/a	n/a	n/a	DKRB	n/a
1	Soil_1C	24MAR1993	1	n/a	1	60	Female/kid	1	0	n/a	n/a	n/a	n/a	n/a	5.5	n/a	n/a	n/a	n/a	DKRD	n/a
1	Soil_2A	24MAR1993	1	n/a	1	0-5	Female/kid	1	0	n/a	n/a	n/a	n/a	n/a	6	n/a	n/a	n/a	n/a	DKRB	n/a
1	Soil_2B	24MAR1993	1	n/a	1	40	Female/kid	1	0	n/a	n/a	n/a	n/a	n/a	5	n/a	n/a	n/a	n/a	RDBR	n/a
1	Soil_2C	24MAR1993	1	n/a	1	60	Female/kid	1	0	n/a	n/a	n/a	n/a	n/a	4	n/a	n/a	n/a	n/a	DKRB	n/a
1	Soil_3A	24MAR1993		n/a	0	0-5	Female/kid	1	0	n/a	n/a	n/a	n/a	n/a	n/a	n/a	n/a	n/a	n/a	RD	n/a
1	Soil_4A	24MAR1993	1	n/a	1	0-5	Female/kid	1	0	n/a	n/a	n/a	n/a	n/a	6	n/a	n/a	n/a	n/a	DKBR	n/a
1	Soil_5A	24MAR1993	1	n/a	1	0-5	Female/kid	1	0	n/a	n/a	n/a	n/a	n/a	n/a	n/a	n/a	n/a	n/a	BR	n/a
1	Soil_5B	24MAR1993	1	n/a	1	40	Female/kid	1	0	n/a	n/a	n/a	n/a	n/a	n/a	n/a	n/a	n/a	n/a	RD	n/a
1	Soil_5C	24MAR1993	1	n/a	1	60	Female/kid	1	0	n/a	n/a	n/a	n/a	n/a	n/a	n/a	n/a	n/a	n/a	DKRD	n/a
1	Soil_6A	24MAR1993		n/a	0	0-5	Female/kid	1	0	n/a	n/a	n/a	n/a	n/a	n/a	n/a	n/a	n/a	n/a	n/a	n/a
1	Soil_1A	17NOV1993		n/a	0	0-5	Female/kid	1	0	n/a	n/a	n/a	n/a	n/a	n/a	n/a	dry	n/a	n/a	BR	n/a
1	Soil_1B	17NOV1993	1	n/a	1	20	Female/kid	1	0	n/a	n/a	n/a	n/a	n/a	5.5	n/a	dry	n/a	n/a	DKRB	n/a
1	Soil_1C	17NOV1993	1	n/a	1	40	Female/kid	1	0	n/a	n/a	n/a	n/a	n/a	5.5	n/a	moist	n/a	n/a	DKRB	n/a
1	Soil_1D	17NOV1993	1	n/a	1	60	Female/kid	1	0	n/a	n/a	n/a	n/a	n/a	5.5	n/a	moist	n/a	n/a	DKRD	n/a
1	Soil_1E	17NOV1993	1	n/a	1	80	Female/kid	1	0	n/a	n/a	n/a	n/a	n/a	5	n/a	moist	n/a	n/a	DKRD	n/a
1	Soil_1F	17NOV1993		n/a	0	90	Female/kid	1	0	n/a	n/a	n/a	n/a	n/a	n/a	n/a	moist	n/a	n/a	DKRD	n/a
1	Soil_1G	17NOV1993		n/a	0	100	Female/kid	1	0	n/a	n/a	n/a	n/a	n/a	n/a	n/a	moist	n/a	n/a	DKRD	n/a
1	Soil_2A	17NOV1993		n/a	0	0-5	Female/kid	1	0	n/a	n/a	n/a	n/a	n/a	n/a	n/a	dry	n/a	n/a	DKRB	n/a
1	Soil_2B	17NOV1993	1	n/a	1	40	Female/kid	1	0	n/a	n/a	n/a	n/a	n/a	6	n/a	moist	n/a	n/a	DKRB	n/a
1	Soil_2C	17NOV1993	1	n/a	1	60	Female/kid	1	0	n/a	n/a	n/a	n/a	n/a	5	n/a	moist	n/a	n/a	DKRD	n/a
1	Soil_2D	17NOV1993	1	n/a	1	90	Female/kid	1	0	n/a	n/a	n/a	n/a	n/a	5	n/a	moist	n/a	n/a	DKRD	n/a
1	Soil_3A	17NOV1993		n/a	0	0-5	Female/kid	1	0	n/a	n/a	n/a	n/a	n/a	n/a	n/a	moist	n/a	n/a	BR	n/a
1	Soil_3B	17NOV1993	1	n/a	1	20	Female/kid	1	0	n/a	n/a	n/a	n/a	n/a	5.5	n/a	very moist	n/a	n/a	RD	n/a
1	Soil_3C	17NOV1993		n/a	0	40	Female/kid	1	0	n/a	n/a	n/a	n/a	n/a	n/a	n/a	very moist	n/a	n/a	DKRD	n/a
1	Soil_3D	17NOV1993		n/a	0	60	Female/kid	1	0	n/a	n/a	n/a	n/a	n/a	n/a	n/a	very moist	n/a	n/a	DKRD	n/a
1	Soil_3E	17NOV1993		n/a	0	90	Female/kid	1	0	n/a	n/a	n/a	n/a	n/a	n/a	n/a	very moist	n/a	n/a	DKRD	n/a
1	Soil_4A	17NOV1993		n/a	0	0-5	Female/kid	1	0	n/a	n/a	n/a	n/a	n/a	n/a	n/a	dry	n/a	n/a	BR	n/a
1	Soil_4B	17NOV1993		n/a	0	40	Female/kid	1	0	n/a	n/a	n/a	n/a	n/a	n/a	n/a	slightly moist	n/a	n/a	RD	n/a
1	Soil_4C	17NOV1993		n/a	0	60	Female/kid	1	0	n/a	n/a	n/a	n/a	n/a	n/a	n/a	moist	n/a	n/a	RD	n/a
1	Soil_5A	17NOV1993		n/a	0	0-5	Female/kid	1	0	n/a	n/a	n/a	n/a	n/a	n/a	n/a	slightly moist	n/a	n/a	DKBR	n/a
1	Soil_5B	17NOV1993	1	n/a	1	40	Female/kid	1	0	n/a	n/a	n/a	n/a	n/a	5.5	n/a	slightly moist	n/a	n/a	DKBR	n/a
1	Soil_6A	17NOV1993		n/a	0	0-5	Female/kid	1	1	n/a	n/a	n/a	n/a	n/a	n/a	n/a	dry	n/a	n/a	DKRB	n/a
1	Soil_6B	17NOV1993	1	n/a	1	40	Female/kid	1	1	n/a	n/a	n/a	n/a	n/a	5.5	n/a	moist	n/a	n/a	DKRB	n/a
1	Soil_6C	17NOV1993	1	n/a	1	60	Female/kid	1	1	n/a	n/a	n/a	n/a	n/a	5	n/a	moist	n/a	n/a	DKRD	n/a
1	Soil_7A	17NOV1993		n/a	0	0-5	Female/kid	1	0	n/a	n/a	n/a	n/a	n/a	n/a	n/a	slightly moist	n/a	n/a	DKBR	n/a
1	Soil_7B	17NOV1993		n/a	0	40	Female/kid	1	0	n/a	n/a	n/a	n/a	n/a	n/a	n/a	slightly moist	n/a	n/a	DKRD	n/a
1	Soil_7C	17NOV1993		n/a	0	60	Female/kid	1	0	n/a	n/a	n/a	n/a	n/a	n/a	n/a	moist	n/a	n/a	DKRD	n/a
1	Soil_8A	17NOV1993		n/a	0	40	Female/kid	1	0	n/a	n/a	n/a	n/a	n/a	n/a	n/a	slightly moist	n/a	n/a	DKRD	n/a
1	Soil_9A	17NOV1993		n/a	0	0-5	Female/kid	1	0	n/a	n/a	n/a	n/a	n/a	n/a	n/a	dry	n/a	n/a	DKGY	n/a
1	Soil_9B	17NOV1993		n/a	0	40	Female/kid	1	0	n/a	n/a	n/a	n/a	n/a	n/a	n/a	moist	n/a	n/a	RD	n/a
1	Soil_1A	15DEC1993		n/a	0	0	Female/kid	1	0	n/a	n/a	n/a	n/a	n/a	n/a	n/a	slightly moist	n/a	n/a	BR	n/a
1	Soil_1B	15DEC1993		n/a	0	10	Female/kid	1	0	n/a	n/a	n/a	n/a	n/a	n/a	n/a	slightly moist	n/a	n/a	BR	n/a
1	Soil_1C	15DEC1993		n/a	0	20	Female/kid	1	0	n/a	n/a	n/a	n/a	n/a	n/a	n/a	slightly moist	n/a	n/a	BR	n/a
1	Soil_1D	15DEC1993		n/a	0	40	Female/kid	1	0	n/a	n/a	n/a	n/a	n/a	n/a	n/a	moist	n/a	n/a	DKBR	n/a
1	Soil_2A	15DEC1993		n/a	0	0	Female/kid	1	0	n/a	n/a	n/a	n/a	n/a	n/a	n/a	slightly moist	n/a	n/a	DKBR	n/a
1	Soil_2B	15DEC1993		n/a	0	10	Female/kid	1	0	n/a	n/a	n/a	n/a	n/a	n/a	n/a	moist	n/a	n/a	BR	n/a
1	Soil_2C	15DEC1993		n/a	0	20	Female/kid	1	0	n/a	n/a	n/a	n/a	n/a	n/a	n/a	moist	n/a	n/a	RD	n/a
1	Soil_2D	15DEC1993		n/a	0	40	Female/kid	1	0	n/a	n/a	n/a	n/a	n/a	n/a	n/a	very moist	n/a	n/a	RD	n/a
1	Soil_3A	15DEC1993		n/a	0	0	Female/kid	1	0	n/a	n/a	n/a	n/a	n/a	n/a	n/a	slightly moist	n/a	n/a	DKBR	n/a
1	Soil_3B	15DEC1993		n/a	0	10	Female/kid	1	0	n/a	n/a	n/a	n/a	n/a	n/a	n/a	slightly moist	n/a	n/a	BR	n/a
1	Soil_3C	15DEC1993		n/a	0	20	Female/kid	1	0	n/a	n/a	n/a	n/a	n/a	n/a	n/a	moist	n/a	n/a	LTBR	n/a
1	Soil_3D	15DEC1993		n/a	0	40	Female/kid	1	0	n/a	n/a	n/a	n/a	n/a	n/a	n/a	moist	n/a	n/a	RD	n/a
1	Soil_4A	15DEC1993		n/a	0	0	Female/kid	1	0	n/a	n/a	n/a	n/a	n/a	n/a	n/a	dry	n/a	n/a	BR	n/a
1	Soil_4B	15DEC1993		n/a	0	10	Female/kid	1	0	n/a	n/a	n/a	n/a	n/a	n/a	n/a	moist	n/a	n/a	BR	n/a
1	Soil_4C	15DEC1993		n/a	0	20	Female/kid	1	0	n/a	n/a	n/a	n/a	n/a	n/a	n/a	moist	n/a	n/a	RD	n/a
1	Soil_4D	15DEC1993		n/a	0	40	Female/kid	1	0	n/a	n/a	n/a	n/a	n/a	n/a	n/a	moist	n/a	n/a	DKRD	n/a
1	Soil_5A	15DEC1993		n/a	0	0	Female/kid	1	0	n/a	n/a	n/a	n/a	n/a	n/a	n/a	moist	n/a	n/a	BR	n/a
1	Soil_5B	15DEC1993		n/a	0	10	Female/kid	1	0	n/a	n/a	n/a	n/a	n/a	n/a	n/a	moist	n/a	n/a	BR	n/a
1	Soil_5C	15DEC1993		n/a	0	20	Female/kid	1	0	n/a	n/a	n/a	n/a	n/a	n/a	n/a	moist	n/a	n/a	BRRD	n/a
1	Soil_5D	15DEC1993		n/a	0	40	Female/kid	1	0	n/a	n/a	n/a	n/a	n/a	n/a	n/a	moist	n/a	n/a	BRRD	n/a
1	Soil_6A	15DEC1993		n/a	0	0	Female/kid	1	1	n/a	n/a	n/a	n/a	n/a	n/a	n/a	slightly moist	n/a	n/a	BR	n/a
1	Soil_6B	15DEC1993	1	n/a	1	10	Female/kid	1	1	n/a	n/a	n/a	n/a	n/a	5.5	n/a	moist	n/a	n/a	DKRB	n/a
1	Soil_6C	15DEC1993		n/a	0	20	Female/kid	1	1	n/a	n/a	n/a	n/a	n/a	n/a	n/a	moist	n/a	n/a	RD	n/a
1	Soil_6D	15DEC1993		n/a	0	40	Female/kid	1	1	n/a	n/a	n/a	n/a	n/a	n/a	n/a	moist	n/a	n/a	BRRD	n/a
1	Soil_7A	15DEC1993		n/a	0	0	Female/kid	1	0	n/a	n/a	n/a	n/a	n/a	n/a	n/a	slightly moist	n/a	n/a	DKBR	n/a
1	Soil_7B	15DEC1993		n/a	0	10	Female/kid	1	0	n/a	n/a	n/a	n/a	n/a	n/a	n/a	slightly moist	n/a	n/a	BRRD	n/a
1	Soil_7C	15DEC1993		n/a	0	20	Female/kid	1	0	n/a	n/a	n/a	n/a	n/a	n/a	n/a	moist	n/a	n/a	BRRD	n/a
1	Soil_7D	15DEC1993		n/a	0	40	Female/kid	1	0	n/a	n/a	n/a	n/a	n/a	n/a	n/a	moist	n/a	n/a	BRRD	n/a
1	Soil_8A	15DEC1993		n/a	0	0	Female/kid	1	0	n/a	n/a	n/a	n/a	n/a	n/a	n/a	moist	n/a	n/a	RD	n/a
1	Soil_8B	15DEC1993		n/a	0	5	Female/kid	1	0	n/a	n/a	n/a	n/a	n/a	n/a	n/a	moist	n/a	n/a	BR	n/a
1	Soil_8C	15DEC1993		n/a	0	10	Female/kid	1	0	n/a	n/a	n/a	n/a	n/a	n/a	n/a	moist	n/a	n/a	RD	n/a
1	Soil_8D	15DEC1993	1	n/a	1	20	Female/kid	1	0	n/a	n/a	n/a	n/a	n/a	6	n/a	moist	n/a	n/a	DKBR	n/a
1	Soil_9A	15DEC1993		n/a	0	0	Female/kid	1	0	n/a	n/a	n/a	n/a	n/a	n/a	n/a	slightly moist	n/a	n/a	BL	n/a
1	Soil_9B	15DEC1993		n/a	0	10	Female/kid	1	0	n/a	n/a	n/a	n/a	n/a	n/a	n/a	moist	n/a	n/a	BR	n/a
1	Soil_9C	15DEC1993		n/a	0	20	Female/kid	1	0	n/a	n/a	n/a	n/a	n/a	n/a	n/a	moist	n/a	n/a	BRRD	n/a
1	Soil_9D	15DEC1993		n/a	0	40	Female/kid	1	0	n/a	n/a	n/a	n/a	n/a	n/a	n/a	moist	n/a	n/a	RD	n/a
1	Soil_10A	15DEC1993		n/a	0	0	Female/kid	1	0	n/a	n/a	n/a	n/a	n/a	n/a	n/a	slightly moist	n/a	n/a	BR	n/a
1	Soil_10B	15DEC1993		n/a	0	10	Female/kid	1	0	n/a	n/a	n/a	n/a	n/a	n/a	n/a	slightly moist	n/a	n/a	BL	n/a
1	Soil_10C	15DEC1993	1	n/a	1	20	Female/kid	1	0	n/a	n/a	n/a	n/a	n/a	5.5	n/a	slightly moist	n/a	n/a	RD	n/a
1	Soil_10D	15DEC1993		n/a	0	40	Female/kid	1	0	n/a	n/a	n/a	n/a	n/a	n/a	n/a	moist	n/a	n/a	RD	n/a
1	Soil_11A	15DEC1993		n/a	0	0	Female/kid	1	0	n/a	n/a	n/a	n/a	n/a	n/a	n/a	moist	n/a	n/a	BR	n/a
1	Soil_11B	15DEC1993		n/a	0	10	Female/kid	1	0	n/a	n/a	n/a	n/a	n/a	n/a	n/a	moist	n/a	n/a	BR	n/a
1	Soil_11C	15DEC1993		n/a	0	20	Female/kid	1	0	n/a	n/a	n/a	n/a	n/a	n/a	n/a	moist	n/a	n/a	RD	n/a
1	Soil_11D	15DEC1993		n/a	0	40	Female/kid	1	0	n/a	n/a	n/a	n/a	n/a	n/a	n/a	moist	n/a	n/a	RD	n/a
1	Soil_12A	15DEC1993	1	n/a	1	0	Female/kid	1	1	n/a	n/a	n/a	n/a	n/a	5.5	n/a	slightly moist	n/a	n/a	DKBR	n/a
1	Soil_12B	15DEC1993		n/a	0	10	Female/kid	1	1	n/a	n/a	n/a	n/a	n/a	n/a	n/a	moist	n/a	n/a	BR	n/a
1	Soil_12C	15DEC1993		n/a	0	20	Female/kid	1	1	n/a	n/a	n/a	n/a	n/a	n/a	n/a	moist	n/a	n/a	BRRD	n/a
1	Soil_12D	15DEC1993		n/a	0	40	Female/kid	1	1	n/a	n/a	n/a	n/a	n/a	n/a	n/a	moist	n/a	n/a	RD	n/a
1	Soil_1A	28MAR1994		n/a	0	0	Female/kid	1	0	n/a	n/a	n/a	n/a	n/a	n/a	n/a	dry	n/a	n/a	BR	n/a
1	Soil_1B	28MAR1994	1	n/a	1	10	Female/kid	1	0	n/a	n/a	n/a	n/a	n/a	6.5	n/a	18	n/a	n/a	BR	n/a
1	Soil_1C	28MAR1994		n/a	0	20	Female/kid	1	0	n/a	n/a	n/a	n/a	n/a	n/a	n/a	n/a	n/a	n/a	RD	n/a
1	Soil_1D	28MAR1994	1	n/a	1	40	Female/kid	1	0	n/a	n/a	n/a	n/a	n/a	4.5	n/a	17	n/a	n/a	DKRD	n/a
1	Soil_1E	28MAR1994		n/a	0	80	Female/kid	1	0	n/a	n/a	n/a	n/a	n/a	n/a	n/a	moist	n/a	n/a	DKRD	n/a
1	Soil_1F	28MAR1994		n/a	0	100	Female/kid	1	0	n/a	n/a	n/a	n/a	n/a	n/a	n/a	moist	n/a	n/a	RD	n/a
1	Soil_2A	28MAR1994		n/a	0	0	Female/kid	1	0	n/a	n/a	n/a	n/a	n/a	n/a	n/a	dry	n/a	n/a	GY	n/a
1	Soil_2B	28MAR1994	1	n/a	1	10	Female/kid	1	0	n/a	n/a	n/a	n/a	n/a	6	n/a	16	n/a	n/a	BR	n/a
1	Soil_2C	28MAR1994	1	n/a	1	20	Female/kid	1	0	n/a	n/a	n/a	n/a	n/a	5.5	n/a	16	n/a	n/a	BR	n/a
1	Soil_2D	28MAR1994	1	n/a	1	40	Female/kid	1	0	n/a	n/a	n/a	n/a	n/a	5.5	n/a	15	n/a	n/a	RD	n/a
1	Soil_2E	28MAR1994		n/a	0	80	Female/kid	1	0	n/a	n/a	n/a	n/a	n/a	n/a	n/a	moist	n/a	n/a	DKRD	n/a
1	Soil_2F	28MAR1994		n/a	0	100	Female/kid	1	0	n/a	n/a	n/a	n/a	n/a	n/a	n/a	moist	n/a	n/a	RD	n/a
1	Soil_3A	28MAR1994		n/a	0	0	Female/kid	1	0	n/a	n/a	n/a	n/a	n/a	n/a	n/a	dry	n/a	n/a	BR	n/a
1	Soil_3B	28MAR1994		n/a	0	10	Female/kid	1	0	n/a	n/a	n/a	n/a	n/a	n/a	n/a	slightly moist	n/a	n/a	RD	n/a
1	Soil_3C	28MAR1994		n/a	0	20	Female/kid	1	0	n/a	n/a	n/a	n/a	n/a	n/a	n/a	moist	n/a	n/a	RD	n/a
1	Soil_3D	28MAR1994		n/a	0	40	Female/kid	1	0	n/a	n/a	n/a	n/a	n/a	n/a	n/a	moist	n/a	n/a	GYRD	n/a
1	Soil_5A	28MAR1994		n/a	0	0	Female/kid	1	0	n/a	n/a	n/a	n/a	n/a	n/a	n/a	dry	n/a	n/a	GY	n/a
1	Soil_5B	28MAR1994		n/a	0	10	Female/kid	1	0	n/a	n/a	n/a	n/a	n/a	n/a	n/a	dry	n/a	n/a	DKBR	n/a
1	Soil_5C	28MAR1994	1	n/a	1	20	Female/kid	1	0	n/a	n/a	n/a	n/a	n/a	6	n/a	17	n/a	n/a	DKRB	n/a
1	Soil_5D	28MAR1994	1	n/a	1	40	Female/kid	1	0	n/a	n/a	n/a	n/a	n/a	5.5	n/a	15	n/a	n/a	RD	n/a
1	Soil_6A	28MAR1994		n/a	0	0	Female/kid	1	1	n/a	n/a	n/a	n/a	n/a	n/a	n/a	dry	n/a	n/a	DKRB	n/a
1	Soil_6B	28MAR1994		n/a	0	10	Female/kid	1	1	n/a	n/a	n/a	n/a	n/a	n/a	n/a	slightly moist	n/a	n/a	RD	n/a
1	Soil_6C	28MAR1994		n/a	0	20	Female/kid	1	1	n/a	n/a	n/a	n/a	n/a	n/a	n/a	moist	n/a	n/a	RD	n/a
1	Soil_6D	28MAR1994		n/a	0	40	Female/kid	1	1	n/a	n/a	n/a	n/a	n/a	n/a	n/a	moist	n/a	n/a	RD	n/a
1	Soil_6E	28MAR1994		n/a	0	80	Female/kid	1	1	n/a	n/a	n/a	n/a	n/a	n/a	n/a	moist	n/a	n/a	DKRD	n/a
1	Soil_6F	28MAR1994		n/a	0	100	Female/kid	1	1	n/a	n/a	n/a	n/a	n/a	n/a	n/a	moist	n/a	n/a	DKRD	n/a
1	Soil_8A	28MAR1994		n/a	0	0	Female/kid	1	0	n/a	n/a	n/a	n/a	n/a	n/a	n/a	dry	n/a	n/a	GYBR	n/a
1	Soil_8B	28MAR1994		n/a	0	10	Female/kid	1	0	n/a	n/a	n/a	n/a	n/a	n/a	n/a	dry	n/a	n/a	BR	n/a
1	Soil_8C	28MAR1994		n/a	0	20	Female/kid	1	0	n/a	n/a	n/a	n/a	n/a	n/a	n/a	slightly moist	n/a	n/a	RD	n/a
1	Soil_8D	28MAR1994		n/a	0	40	Female/kid	1	0	n/a	n/a	n/a	n/a	n/a	n/a	n/a	moist	n/a	n/a	DKRD	n/a
1	Soil_10A	28MAR1994		n/a	0	0	Female/kid	1	0	n/a	n/a	n/a	n/a	n/a	n/a	n/a	dry	n/a	n/a	GY	n/a
1	Soil_10B	28MAR1994		n/a	0	10	Female/kid	1	0	n/a	n/a	n/a	n/a	n/a	n/a	n/a	slightly moist	n/a	n/a	BR	n/a
1	Soil_10C	28MAR1994		n/a	0	20	Female/kid	1	0	n/a	n/a	n/a	n/a	n/a	n/a	n/a	slightly moist	n/a	n/a	BRRD	n/a
1	Soil_10D	28MAR1994		n/a	0	40	Female/kid	1	0	n/a	n/a	n/a	n/a	n/a	n/a	n/a	slightly moist	n/a	n/a	RD	n/a
1	Soil_12A	28MAR1994		n/a	0	0	Female/kid	1	1	n/a	n/a	n/a	n/a	n/a	n/a	n/a	dry	n/a	n/a	DKRD	n/a
1	Soil_12B	28MAR1994		n/a	0	10	Female/kid	1	1	n/a	n/a	n/a	n/a	n/a	n/a	n/a	slightly moist	n/a	n/a	RD	n/a
1	Soil_12C	28MAR1994	1	n/a	1	20	Female/kid	1	1	n/a	n/a	n/a	n/a	n/a	5.5	n/a	18	n/a	n/a	DKRB	n/a
1	Soil_12D	28MAR1994	1	n/a	1	40	Female/kid	1	1	n/a	n/a	n/a	n/a	n/a	5.5	n/a	16	n/a	n/a	DKRB	n/a
2	NAU01A	08NOV2006		1	1	10	Female/kid	0	1	North (holes 1-36)	0.24	8.41	0.0285375	0.133	5.7	5	18	0	3	DKBR	5
2	NAU01B	08NOV2006		0	0	30	Female/kid	0	1	North (holes 1-36)	0.12	5.85	0.0205128	0.053	5.7	4.7	19	0	3.5	DKBR	5
2	NAU02A	08NOV2006	1	1	1	10	Female/kid	0	1	North (holes 1-36)	0.28	10.42	0.0268714	0.122	6.2	5.4	20	0	3.5	DKBR	5
2	NAU02B	08NOV2006	11	1	1	30	Female/kid	0	1	North (holes 1-36)	0.15	6.98	0.02149	0.07	6.1	5.3	20	0	3.5	DKBR	5
2	NAU03A	08NOV2006		0	0	10	Female/kid	0	1	North (holes 1-36)	0.62	15.88	0.0390428	0.311	6.1	5.5	18	0	3	DKBR	5
2	NAU03B	08NOV2006		0	0	30	Female/kid	0	1	North (holes 1-36)	0.27	10.42	0.0259117	0.137	6	5.3	21	0	3.5	DKBR	5
2	NAU04A	08NOV2006		0	0	10	Female/kid	0	1	North (holes 1-36)	0.25	10.26	0.0243665	0.154	5.8	5.2	21	0	3	DKBR	5
2	NAU04B	08NOV2006		1	1	30	Female/kid	0	1	North (holes 1-36)	0.13	6.1	0.0213115	0.08	5.8	4.8	18	0	3.5	BRGR	2
2	NAU05A	08NOV2006		0	0	10	Female/kid	0	1	North (holes 1-36)	0.19	8.1	0.0234568	0.042	5.5	4.6	18	0	3	DKBR	5
2	NAU05B	08NOV2006	1	1	1	30	Female/kid	0	1	North (holes 1-36)	0.1	4.71	0.0212314	0.047	5.4	4.6	17	0	3	BRRD	4
2	NAU06A	08NOV2006		0	0	10	Female/kid	0	1	North (holes 1-36)	0.18	8.35	0.0215569	0.036	5.4	4.5	18	0	3	DKBR	5
2	NAU06B	08NOV2006		0	0	30	Female/kid	0	1	North (holes 1-36)	0.11	5.28	0.0208333	0.022	5.5	4.5	17	0	3	BRRD	4
2	NAU07A	08NOV2006		0	0	10	Female/kid	0	1	North (holes 1-36)	0.18	8.27	0.0217654	0.163	5.5	4.7	22	0	3	DKBR	5
2	NAU07B	08NOV2006		0	0	30	Female/kid	0	1	North (holes 1-36)	0.15	12.24	0.0122549	0.177	5.4	4.6	24	0	3.5	DKBR	5
2	NAU08A	08NOV2006		0	0	10	Female/kid	0	1	North (holes 1-36)	0.39	13.17	0.0296128	0.302	5.9	5.3	23	0	3.5	DKBR	5
2	NAU08B	08NOV2006		0	0	30	Female/kid	0	1	North (holes 1-36)	0.19	9.38	0.0202559	0.142	6.1	5.3	20	0	3.5	DKBR	5
2	NAU09A	08NOV2006		0	0	10	Female/kid	0	1	North (holes 1-36)	0.23	9.25	0.0248649	0.124	5.8	5.1	18	0	3.5	DKBR	5
2	NAU09B	08NOV2006		0	0	30	Female/kid	0	1	North (holes 1-36)	0.13	6.67	0.0194903	0.058	5.8	4.9	17	0	3.5	BRRD	4
2	NAU10A	08NOV2006		0	0	10	Female/kid	0	1	North (holes 1-36)	0.32	12.28	0.0260586	0.163	6.1	5.4	20	7.5	3	DKBR	5
2	NAU10B	08NOV2006		1	1	30	Female/kid	0	1	North (holes 1-36)	0.14	6.23	0.0224719	0.079	5.7	4.9	17	0	3.5	DKBR	5
2	NAU11A	08NOV2006		0	0	10	Female/kid	0	1	North (holes 1-36)	0.17	8.21	0.0207065	0.036	5.8	4.7	19	0	3.5	DKBR	5
2	NAU11B	08NOV2006	2	0	1	30	Female/kid	0	1	North (holes 1-36)	0.11	5.85	0.0188034	0.021	5.7	4.7	16	0	3.5	BROR	3
2	NAU12A	08NOV2006	1	0	1	10	Female/kid	0	1	North (holes 1-36)	0.14	6.53	0.0214395	0.028	5.7	4.7	16	0	3	DKBR	5
2	NAU12B	08NOV2006		0	0	30	Female/kid	0	1	North (holes 1-36)	0.09	4.82	0.0186722	0.014	5.7	4.7	14	0	3	BROR	3
2	NAU13A	08NOV2006		0	0	10	Female/kid	1	0	North (holes 1-36)	0.45	14.01	0.0321199	0.273	6.5	5.8	21	0	3	DKBR	5
2	NAU13B	08NOV2006	1	1	1	30	Female/kid	1	0	North (holes 1-36)	0.21	9.78	0.0214724	0.182	6.7	5.9	18	0	3.5	BR	1
2	NAU14A	08NOV2006	10	1	1	10	Female/kid	1	0	North (holes 1-36)	0.33	10.31	0.0320078	0.248	5.5	5	17	5	3.5	DKBR	5
2	NAU14B	08NOV2006	10	1	1	30	Female/kid	1	0	North (holes 1-36)	0.15	7.12	0.0210674	0.102	5.4	4.5	17	0	3.5	BROR	3
2	NAU15A	08NOV2006		0	0	10	Female/kid	0	1	North (holes 1-36)	0.19	10.13	0.0187562	0.068	5.8	4.8	18	0	3	DKBR	5
2	NAU15B	08NOV2006	1	0	1	30	Female/kid	0	1	North (holes 1-36)	0.1	7.01	0.0142653	0.036	5.8	4.8	17	0	3.5	BROR	3
2	NAU16A	08NOV2006		0	0	10	Female/kid	0	1	North (holes 1-36)	0.22	12.48	0.0176282	0.129	5.5	4.8	18	27.5	3	DKBR	5
2	NAU16B	08NOV2006	1	0	1	30	Female/kid	0	1	North (holes 1-36)	0.12	6.25	0.0192	0.032	5.8	4.8	16	5	3.5	BROR	3
2	NAU17A	08NOV2006	1	0	1	10	Female/kid	0	1	North (holes 1-36)	0.25	9.78	0.0255624	0.112	5.7	4.9	17	0	3	DKBR	5
2	NAU17B	08NOV2006	1	0	1	30	Female/kid	0	1	North (holes 1-36)	0.11	6.01	0.0183028	0.044	5.9	4.9	16	0	3	BROR	3
2	NAU18A	08NOV2006		0	0	10	Female/kid	0	1	North (holes 1-36)	0.15	8.72	0.0172018	0.053	5.6	4.7	16	0	3	DKBR	5
2	NAU18B	08NOV2006		0	0	30	Female/kid	0	1	North (holes 1-36)	0.11	5.7	0.0192982	0.042	5.6	4.7	14	0	3	BROR	3
2	NAU19A	08NOV2006		0	0	10	Female/kid	1	1	North (holes 1-36)	0.24	10.14	0.0236686	0.133	5.5	4.8	18	0	3	DKBR	5
2	NAU19B	08NOV2006		0	0	30	Female/kid	1	1	North (holes 1-36)	0.13	7.05	0.0184397	0.094	5.4	4.6	17	0	3	DKBR	5
2	NAU20A	08NOV2006		0	0	10	Female/kid	0	1	North (holes 1-36)	0.17	7.43	0.0228802	0.07	5.6	4.7	14	0	3	DKBR	5
2	NAU20B	08NOV2006	16	1	1	30	Female/kid	0	1	North (holes 1-36)	0.09	5.7	0.0157895	0.027	5.9	4.8	14	0	3	BROR	3
2	NAU21A	08NOV2006		0	0	10	Male	0	1	North (holes 1-36)	0.33	10.16	0.0324803	0.419	6	5.2	15	0	3	DKBR	5
2	NAU21B	08NOV2006	13	1	1	30	Male	0	1	North (holes 1-36)	0.17	6.83	0.0248902	0.216	5.9	5.1	14	5	3	BR	1
2	NAU22A	08NOV2006	5	1	1	10	Male	0	1	North (holes 1-36)	0.17	7.17	0.0237099	0.08	5.7	4.7	13	5	3	DKBR	5
2	NAU22B	08NOV2006	4	1	1	30	Male	0	1	North (holes 1-36)	0.11	2.89	0.0380623	0.038	5.9	4.8	13	5	3	BR	1
2	NAU23A	08NOV2006		1	1	10	Male	0	1	North (holes 1-36)	0.12	2.96	0.0405405	0.046	5.7	4.7	12	7.5	3	BR	1
2	NAU23B	08NOV2006		1	1	30	Male	0	1	North (holes 1-36)	0.07	2.2	0.0318182	0.023	5.9	4.8	11	5	3.5	DKBR	5
2	NAU24A	08NOV2006		0	0	10	Male	0	1	North (holes 1-36)	0.18	5.93	0.0303541	0.069	5.5	4.7	16	0	3	DKBR	5
2	NAU24B	08NOV2006	5	0	1	30	Male	0	1	North (holes 1-36)	0.05	3.77	0.0132626	0.044	5.7	4.8	14	7.5	3.5	BROR	3
2	NAU25A	08NOV2006		0	0	10	Male	1	0	North (holes 1-36)	0.36	5.68	0.0633803	4.727	5.7	5.4	13	0	2.5	BR	1
2	NAU25B	08NOV2006		0	0	30	Male	1	0	North (holes 1-36)	0.23	5.74	0.0400697	2.729	5.6	5.2	14	0	3	BR	1
2	NAU26A	08NOV2006		0	0	10	Male	0	1	North (holes 1-36)	0.18	5.9	0.0305085	0.071	5.8	4.7	18	5	3	DKBR	5
2	NAU26B	08NOV2006		0	0	30	Male	0	1	North (holes 1-36)	0.08	3.16	0.0253165	0.045	6.1	5	15	0	3.5	BROR	3
2	NAU27A	08NOV2006		0	0	10	Male	0	1	North (holes 1-36)	0.1	4.27	0.0234192	0.045	5.8	4.8	15	7.5	3	DKBR	5
2	NAU27B	08NOV2006		0	0	30	Male	0	1	North (holes 1-36)	0.03	2.74	0.0109489	0.017	5.9	4.7	15	5	3	BROR	3
2	NAU28A	08NOV2006		0	0	10	Male	0	1	North (holes 1-36)	0.08	5.86	0.0136519	0.03	5.7	4.8	17	7.5	3.5	DKBR	5
2	NAU28B	08NOV2006		0	0	30	Male	0	1	North (holes 1-36)	0.02	2.74	0.00729927	0.014	5.8	4.7	14	5	3.5	BROR	3
2	NAU29A	08NOV2006		0	0	10	Male	0	1	North (holes 1-36)	0.12	6.08	0.0197368	0.069	5.5	4.7	14	7.5	3.5	DKBR	5
2	NAU29B	08NOV2006		0	0	30	Male	0	1	North (holes 1-36)	0.04	2.53	0.0158103	0.02	5.8	4.7	14	5	3.5	BROR	3
2	NAU30A	08NOV2006		0	0	10	Male	0	1	North (holes 1-36)	0.1	5.47	0.0182815	0.034	5.8	4.8	13	5	3	DKBR	5
2	NAU30B	08NOV2006		1	1	30	Male	0	1	North (holes 1-36)	0.04	2.7	0.0148148	0.016	5.9	4.7	14	5	3	BROR	3
2	NAU31A	08NOV2006		0	0	10	Male	0	1	North (holes 1-36)	0.05	3.69	0.0135501	0.017	5.7	4.7	10	7.5	3	BR	1
2	NAU31B	08NOV2006		0	0	30	Male	0	1	North (holes 1-36)	0.04	3.23	0.0123839	0.026	5.7	4.7	9	12.5	3	BR	1
2	NAU32A	08NOV2006		0	0	10	Male	0	1	North (holes 1-36)	0.12	6.46	0.0185759	0.041	5.8	4.8	15	5	3.5	DKBR	5
2	NAU32B	08NOV2006		0	0	30	Male	0	1	North (holes 1-36)	0.06	3.18	0.0188679	0.019	5.8	4.7	14	0	3.5	BR	1
2	NAU33A	08NOV2006	8	1	1	10	No	0	1	North (holes 1-36)	0.2	7.63	0.0262123	0.063	6.1	5.2	14	7.5	2.5	DKBR	5
2	NAU33B	08NOV2006		0	0	30	No	0	1	North (holes 1-36)	0.08	4.63	0.0172786	0.027	6.1	5	18	0	3.5	DKBR	5
2	NAU34A	08NOV2006	1	1	1	10	No	0	1	North (holes 1-36)	0.21	9.11	0.0230516	0.069	5.9	5.1	18	0	3.5	DKBR	5
2	NAU34B	08NOV2006		1	1	30	No	0	1	North (holes 1-36)	0.04	3.42	0.0116959	0.02	6	4.8	15	0	3.5	BROR	3
2	NAU35A	08NOV2006	4	1	1	10	No	0	1	North (holes 1-36)	0.11	6.33	0.0173776	0.048	5.8	4.9	18	0	3	DKBR	5
2	NAU35B	08NOV2006	8	1	1	30	No	0	1	North (holes 1-36)	0.06	3.22	0.0186335	0.028	5.9	4.9	14	0	3	BROR	3
2	NAU36A	08NOV2006		0	0	10	No	0	1	North (holes 1-36)	0.06	3.9	0.0153846	0.026	5.9	4.9	13	0	3	BR	1
2	NAU36B	08NOV2006		0	0	30	No	0	1	North (holes 1-36)	0	2.93	0	0.011	6.2	5.1	12	0	3.5	BROR	3
2	NAU37A	08NOV2006		0	0	10	No	0	0	South (holes 37-50)	0.05	3.62	0.0138122	0.016	5.7	4.7	9	7.5	3	BR	1
2	NAU37B	08NOV2006		0	0	30	No	0	0	South (holes 37-50)	0	2.15	0	0.01	5.8	4.7	7	5	2.5	BROR	3
2	NAU38A	08NOV2006		0	0	10	No	0	0	South (holes 37-50)	0.04	3.94	0.0101523	0.025	5.5	4.5	13	0	3	DKBR	5
2	NAU38B	08NOV2006		0	0	30	No	0	0	South (holes 37-50)	0	2.52	0	0.009	5.6	4.5	12	0	3	BROR	3
2	NAU39A	08NOV2006		0	0	10	No	0	0	South (holes 37-50)	0.06	4.26	0.0140845	0.028	5.5	4.6	14	0	3	BR	1
2	NAU39B	08NOV2006		0	0	30	No	0	0	South (holes 37-50)	0	2.44	0	0.023	5.6	4.6	13	0	3	BROR	3
2	NAU40A	08NOV2006		0	0	10	No	0	0	South (holes 37-50)	0.07	4.65	0.0150538	0.064	5.2	4.4	14	27.5	3	BR	1
2	NAU40B	08NOV2006		0	0	30	No	0	0	South (holes 37-50)	0.03	4.1	0.00731707	0.019	5.4	4.5	12	0	3	BROR	3
2	NAU41A	08NOV2006		0	0	10	No	0	0	South (holes 37-50)	0.14	6.62	0.021148	0.041	5.2	4.5	17	0	3.5	DKBR	5
2	NAU41B	08NOV2006	1	0	1	30	No	0	0	South (holes 37-50)	0.05	3.39	0.0147493	0.02	5.5	4.5	15	0	3.5	BROR	3
2	NAU42A	08NOV2006		0	0	10	No	0	0	South (holes 37-50)	0.08	5.46	0.014652	0.019	5.5	4.6	16	0	3.5	DKBR	5
2	NAU42B	08NOV2006		0	0	30	No	0	0	South (holes 37-50)	0.03	3.04	0.00986842	0.013	5.6	4.6	14	0	3.5	BROR	3
2	NAU43A	08NOV2006		0	0	10	No	0	0	South (holes 37-50)	0.1	4.62	0.021645	0.026	5.4	4.6	11	0	2.5	BR	1
2	NAU43B	08NOV2006		0	0	30	No	0	0	South (holes 37-50)	0.03	2.4	0.0125	0.015	5.5	4.6	9	0	2.5	BROR	3
2	NAU44A	08NOV2006	10	1	1	10	No	0	0	South (holes 37-50)	0.11	5.69	0.0193322	0.037	5	4.4	16	0	3	DKBR	5
2	NAU44B	08NOV2006		1	1	30	No	0	0	South (holes 37-50)	0.04	2.37	0.0168776	0.01	5.4	4.5	14	0	3	BROR	3
2	NAU45A	08NOV2006		0	0	10	No	0	0	South (holes 37-50)	0.1	4.85	0.0206186	0.03	5	4.6	19	0	3.5	DKBR	5
2	NAU45B	08NOV2006		0	0	30	No	0	0	South (holes 37-50)	0.03	3.44	0.00872093	0.017	5.1	4.6	17	0	3.5	BROR	3
2	NAU46A	08NOV2006		0	0	10	No	0	0	South (holes 37-50)	0.17	7.08	0.0240113	0.02	5.5	4.8	20	0	3.5	DKBR	5
2	NAU46B	08NOV2006		0	0	30	No	0	0	South (holes 37-50)	0.05	4.12	0.0121359	0.02	5.4	4.8	18	0	3.5	BROR	3
2	NAU47A	08NOV2006		0	0	10	No	0	0	South (holes 37-50)	0.08	4.58	0.0174672	0.037	5.5	4.8	11	0	3	BR	1
2	NAU47B	08NOV2006		0	0	30	No	0	0	South (holes 37-50)	0.02	3.25	0.00615385	0.014	5.6	4.7	10	0	3	BROR	3
2	NAU48A	08NOV2006		0	0	10	No	0	0	South (holes 37-50)	0.08	4.33	0.0184758	0.054	4.8	4.3	10	5	3	BR	1
2	NAU48B	08NOV2006		0	0	30	No	0	0	South (holes 37-50)	0.03	3.14	0.00955414	0.044	5	4.6	9	0	3	BROR	3
2	NAU49A	08NOV2006		0	0	10	No	0	0	South (holes 37-50)	0.08	5.4	0.0148148	0.027	5.2	4.5	11	5	3	BR	1
2	NAU49B	08NOV2006		0	0	30	No	0	0	South (holes 37-50)	0.03	3.36	0.00892857	0.034	5	4.5	10	5	3	BROR	3
2	NAU50A	08NOV2006		0	0	10	No	0	0	South (holes 37-50)	0.14	6.35	0.0220472	0.04	4.9	4.3	14	0	3.5	DKBR	5
2	NAU50B	08NOV2006		0	0	30	No	0	0	South (holes 37-50)	0.06	3.6	0.0166667	0.018	5.4	4.5	11	0	3	BROR	3

## Sheet: Legend for Soil Variables
LEGEND	Site factors and soil variables for each hole and soil sample.
	In soil study #1 (1992-93), soil water status and soil texture were determined using the Australian Soil and Land Survey Field Handbook (McDonald R, Isbell RF, Speight JG, Walker J, Hopkins MS. Melbourne, Australia: Inkata Press. 1998.). Soil color was interpreted using the Munsell Soil Color Chart (Munsell Color Company, Grand Rapids, Michigan, USA).
	In soil study #2 (2006), a portion of each soil sample was sent to a commercial lab (CSBP Limited, Kwiwana Beach, WA, Australia) to measure nine physicochemical soil variables that have been associated with B. pseudomallei presence.
Factor or Variable	Description and example values	Additional detail	Notes
Site Factors:
Depth in cm	Depth (centimeters) at which a soil sample was collected
	Possible sample depths include:
	0
	0-5
	10
	20
	30
	40
	60
	80
	90
	100
Goat enclosure	Sample locations fell into three possible categories
	Female/kid	Western enclosure
	Male	Eastern enclosure
	No	Outside of any goat pen
Shed	Some holes were located inside sheds or shade structures within each goat enclosure
	0	Sample located outside of a shed (most holes)
	1	Sample located inside a shed or immediately adjacent to a shed where goats were fed and watered
Veg	Vegetation absence or presence
	0	Absence of vegetation (bare ground or nearly bare ground)
	1	Presence of any vegetation (can be actively growing or inactive, dry plants)
Soil Variables:			NOTE: The following list of soil variables was used mainly for soil study #2 (06-07NOV2006)
Total N	Percentage of total nitrogen content per volume of soil sample
Organic C	Organic carbon is obtained by loss on ignition (LOI) to estimate the percentage of organic carbon content per volume of soil sample
Ratio of Total N/Organic C	Calculated from total N divided by organic C (from LOI)
Conductivity	Conductivity
	dS/m (milliSiemens per meter (mS/m) and transformed to natural logarithm (ln) scale
	The electrical conductivity of soils varies depending on the amount of moisture held by soil particles
	Electrical conductivity correlates strongly to soil particle size and texture
	-Sands have low conductivity
	-Silts have medium conductivity
	-Clays have high conductivity
pH in H2O	pH of soil dissolved in deionized H2O (continuous variable)		NOTE: In soil study #1, only a subset of samples were evaluated for pH in H2O
	Standard method of evaluating pH
pH in CaCl2	pH of soil dissolved in CaCl2
	Alternative method of evaluating pH		NOTE: in this study these values were correlated with pH in H2O
Moisture	Percentage of moisture (water) per volume of soil sample		NOTE: In soil study #1, only a subset of samples were analyzed for Moisture (most were placed into four main categories: dry, slightly moist, moist, and very moist)
Gravel	Percentage of gravel in soil
	percentage of gravel per volume of soil sample
Texture	Texture of soil
	1.0	sand
	1.5	sandy-loam
	2.0	loam
	2.5	loam-clay
	3.0	clay
	3.5	heavy clay
Color	Color of soil		NOTE: In soil study #1, all samples were evaluated for Color
	DKBR	Dark brown
	BRGR	Brown-grey
	BR	Brown
	BROR	Brown-orange
	BRRD	Brown-red	NOTE: Brown-red clay is a significant risk factor for the presence of Burkholderia pseudomallei
	RD	Red
	DKRD	Dark red
	DKRB	Dark red-brown
	GYRD	Grey-red
	GY	Grey	NOTE: Grey soil was only found at the surface (0 cm) of the heavily modified soils in the shed complex of the western pen
	BL	Black
Color category	Main color catetegory
	1	Brown
	2	Brown-grey
	3	Brown-orange
	4	Brown-red
	5	Dark brown
