# Supplementary material for: Melioidosis in goats at a single Australian farm was caused by multiple diverse lineages of Burkholderia pseudomallei present in soil
Source: PLoS Negl Trop Dis. 2024 Dec 19;18(12):e0012683. doi: 10.1371/journal.pntd.0012683 (PMC11698569; doi:10.1371/journal.pntd.0012683)
Supplement: S3 Table — A subset of assembly accessions (Column F) were not submitted because these genomes showed high similarity to others with the same MLST. (XLSX) [file pntd.0012683.s005.xlsx]

## Sheet: Genome accession numbers
Supplementary Table 3. GenBank accession numbers for whole genome sequences of 92 Burkholderia pseudomallei isolates from this study, plus 693 publicly available genomes in GenBank used for the global phylogeny (Fig 2). A subset of assembly accessions (Column F) were not submitted because these genomes showed high similarity to others with the same MLST.
OTU Label	Sample ID	Alternate ID	Isolation date	MLST	Assembly accession	SRA accession	Biosample
Bp6488_MSHR0213_ST260	MSHR0213	Bp6488	24MAR1993	260	Not submitted	SRR21102917	SAMN30347455
Bp6491_MSHR0225_ST260	MSHR0225	Bp6491	01APR1993	260	Not submitted	SRR21102898	SAMN30347434
Bp6493_MSHR0227_ST260	MSHR0227	Bp6493	17NOV1993	260	Not submitted	SRR21102916	SAMN30347456
Bp6497_MSHR0232_ST260	MSHR0232	Bp6497	17NOV1993	260	GCA_001979895.1	SRR2975703	SAMN04208747
Bp6549_MSHR0296_ST260	MSHR0296	Bp6549	28MAR1994	260	GCA_001980065.1	SRR2975710	SAMN04208754
Bp4118_NAU44A_02_ST266	NAU44A_02	Bp4118	23NOV2006	266	GCA_001978995.1	SRR2975776	SAMN04208699
Bp4121_NAU44A_05_ST266	NAU44A_05	Bp4121	23NOV2006	266	Yes	SRR21102902	SAMN30347468
Bp4122_NAU44A_06_ST266	NAU44A_06	Bp4122	23NOV2006	266	GCA_001979045.1	SRR2975777	SAMN04208700
Bp4123_NAU44A_07_ST266	NAU44A_07	Bp4123	23NOV2006	266	Yes	SRR21102901	SAMN30347469
Bp4125_NAU44A_09_ST266	NAU44A_09	Bp4125	23NOV2006	266	Not submitted	SRR2975778	SAMN04208701
Bp4247_MSHR0294_ST266	MSHR0294	Bp4247	28MAR1994	266	Not submitted	SRR21102919	SAMN30347453
Bp6492_MSHR0226_ST266	MSHR0226	Bp6492	17NOV1993	266	Not submitted	SRR21102918	SAMN30347454
Bp6509_MSHR0403_ST266	MSHR0403	Bp6509	02JAN1996	266	Not submitted	SRR21102915	SAMN30347430
Bp6523_MSHR0864_ST266	MSHR0864	Bp6523	06JAN1999	266	Not submitted	SRR21102931	SAMN30347442
Bp4011_NAU02B_01_ST326	NAU02B_01	Bp4011	23NOV2006	326	GCA_001978245.1	SRR2975628	SAMN04208657
Bp4013_NAU02B_04_ST326	NAU02B_04	Bp4013	23NOV2006	326	Not submitted	SRR21102925	SAMN30347447
Bp4014_NAU02B_05_ST326	NAU02B_05	Bp4014	23NOV2006	326	GCA_001978285.1	SRR2975629	SAMN04208658
Bp4015_NAU02B_06_ST326	NAU02B_06	Bp4015	23NOV2006	326	GCA_001978265.1	SRR2975630	SAMN04208659
Bp4017_NAU02B_08_ST326	NAU02B_08	Bp4017	23NOV2006	326	GCA_001978295.1	SRR2975631	SAMN04208660
Bp4018_NAU02B_09_ST326	NAU02B_09	Bp4018	23NOV2006	326	GCA_001978345.1	SRR2975632	SAMN04208661
Bp4019_NAU02B_10_ST326	NAU02B_10	Bp4019	23NOV2006	326	Not submitted	SRR21102924	SAMN30347448
Bp4020_NAU02B_11_ST326	NAU02B_11	Bp4020	23NOV2006	326	GCA_001978325.1	SRR2975633	SAMN04208662
Bp4021_NAU02B_12_ST326	NAU02B_12	Bp4021	23NOV2006	326	GCA_001978385.1	SRR2975634	SAMN04208663
Bp4028_NAU14A_02_ST326	NAU14A_02	Bp4028	23NOV2006	326	GCA_001978415.1	SRR2975636	SAMN04208666
Bp4029_NAU14A_03_ST326	NAU14A_03	Bp4029	23NOV2006	326	Not submitted	SRR21102921	SAMN30347451
Bp4030_NAU14A_04_ST326	NAU14A_04	Bp4030	23NOV2006	326	GCA_001978445.1	SRR2975637	SAMN04208667
Bp4031_NAU14A_05_ST326	NAU14A_05	Bp4031	23NOV2006	326	GCA_001978455.1	SRR2975638	SAMN04208668
Bp4032_NAU14A_07_ST326	NAU14A_07	Bp4032	23NOV2006	326	Not submitted	SRR21102920	SAMN30347452
Bp4033_NAU14A_08_ST326	NAU14A_08	Bp4033	23NOV2006	326	Not submitted	SRR2975639	SAMN04208669
Bp4035_NAU14A_10_ST326	NAU14A_10	Bp4035	23NOV2006	326	GCA_001978485.1	SRR2975640	SAMN04208670
Bp4037_NAU14B_01_ST326	NAU14B_01	Bp4037	23NOV2006	326	GCA_001978515.1	SRR2975641	SAMN04208671
Bp4038_NAU14B_02_ST326	NAU14B_02	Bp4038	23NOV2006	326	GCA_001978525.1	SRR2975642	SAMN04208672
Bp4039_NAU14B_03_ST326	NAU14B_03	Bp4039	23NOV2006	326	GCA_001978565.1	SRR2975643	SAMN04208673
Bp4041_NAU14B_05_ST326	NAU14B_05	Bp4041	23NOV2006	326	GCA_001978585.1	SRR2975644	SAMN04208674
Bp4042_NAU14B_06_ST326	NAU14B_06	Bp4042	23NOV2006	326	GCA_001978605.1	SRR2975645	SAMN04208675
Bp4044_NAU14B_08_ST326	NAU14B_08	Bp4044	23NOV2006	326	GCA_001978615.1	SRR2975646	SAMN04208676
Bp4045_NAU14B_09_ST326	NAU14B_09	Bp4045	23NOV2006	326	GCA_001978635.1	SRR2975647	SAMN04208677
Bp4046_NAU14B_10_ST326	NAU14B_10	Bp4046	23NOV2006	326	GCA_001978665.1	SRR2975648	SAMN04208678
Bp4052_NAU20B_02_ST326	NAU20B_02	Bp4052	23NOV2006	326	GCA_001978705.1	SRR2975649	SAMN04208679
Bp4055_NAU20B_05_ST326	NAU20B_05	Bp4055	23NOV2006	326	GCA_001978675.1	SRR2975769	SAMN04208680
Bp4058_NAU20B_08_ST326	NAU20B_08	Bp4058	23NOV2006	326	GCA_001978725.1	SRR2975770	SAMN04208681
Bp4060_NAU20B_10_ST326	NAU20B_10	Bp4060	23NOV2006	326	Not submitted	SRR21102914	SAMN30347457
Bp4083_NAU22A_03_ST326	NAU22A_03	Bp4083	23NOV2006	326	GCA_001978825.1	SRR2975653	SAMN04208687
Bp4085_NAU22A_05_ST326	NAU22A_05	Bp4085	23NOV2006	326	GCA_001978835.1	SRR2975654	SAMN04208688
Bp4086_NAU22B_01_ST326	NAU22B_01	Bp4086	23NOV2006	326	GCA_001978865.1	SRR2975655	SAMN04208689
Bp4092_NAU24B_03_ST326	NAU24B_03	Bp4092	23NOV2006	326	GCA_001978875.1	SRR2975656	SAMN04208690
Bp4094_NAU24B_05_ST326	NAU24B_05	Bp4094	23NOV2006	326	Not submitted	SRR21102912	SAMN30347459
Bp4096_NAU33A_01_ST326	NAU33A_01	Bp4096	23NOV2006	326	Not submitted	SRR21102911	SAMN30347460
Bp4098_NAU33A_03_ST326	NAU33A_03	Bp4098	23NOV2006	326	Not submitted	SRR21102910	SAMN30347461
Bp4101_NAU33A_06_ST326	NAU33A_06	Bp4101	23NOV2006	326	GCA_001978905.1	SRR2975658	SAMN04208692
Bp4102_NAU33A_07_ST326	NAU33A_07	Bp4102	23NOV2006	326	Not submitted	SRR21102909	SAMN30347462
Bp4105_NAU35A_01_ST326	NAU35A_01	Bp4105	23NOV2006	326	Not submitted	SRR21102908	SAMN30347463
Bp4106_NAU35A_02_ST326	NAU35A_02	Bp4106	23NOV2006	326	GCA_001978925.1	SRR2975659	SAMN04208693
Bp4107_NAU35A_03_ST326	NAU35A_03	Bp4107	23NOV2006	326	GCA_000764575.1	SRR21102907	SAMN30347464
Bp4108_NAU35A_04_ST326	NAU35A_04	Bp4108	23NOV2006	326	GCA_001978935.1	SRR2975660	SAMN04208694
Bp4109_NAU35B_01_ST326	NAU35B_01	Bp4109	23NOV2006	326	Yes	SRR21102906	SAMN30347465
Bp4110_NAU35B_02_ST326	NAU35B_02	Bp4110	23NOV2006	326	GCA_001978965.1	SRR2975661	SAMN04208695
Bp4111_NAU35B_03_ST326	NAU35B_03	Bp4111	23NOV2006	326	GCA_001978985.1	SRR2975773	SAMN04208696
Bp4112_NAU35B_04_ST326	NAU35B_04	Bp4112	23NOV2006	326	GCA_001979015.1	SRR2975774	SAMN04208697
Bp4113_NAU35B_05_ST326	NAU35B_05	Bp4113	23NOV2006	326	Yes	SRR21102905	SAMN30347466
Bp6763_NAU33A_04_ST326	NAU33A_04	Bp6763	23NOV2006	326	GCA_001980565.1	SRR2975735	SAMN04208779
Bp6483_MSHR0151_ST328	MSHR0151	Bp6483	10NOV1992	328	Not submitted	SRR21102938	SAMN30347427
Bp4026_NAU13B_01_ST617	NAU13B_01	Bp4026	23NOV2006	617	GCA_001978365.1	SRR2975635	SAMN04208664
Bp4069_NAU21B_03_ST617	NAU21B_03	Bp4069	23NOV2006	617	GCA_001978765.1	SRR2975771	SAMN04208682
Bp4070_NAU21B_04_ST617	NAU21B_04	Bp4070	23NOV2006	617	GCA_001978745.1	SRR2975772	SAMN04208683
Bp4073_NAU21B_07_ST617	NAU21B_07	Bp4073	23NOV2006	617	GCA_001978785.1	SRR2975650	SAMN04208684
Bp4077_NAU21B_11_ST617	NAU21B_11	Bp4077	23NOV2006	617	GCA_001978795.1	SRR2975651	SAMN04208685
Bp4078_NAU21B_12_ST617	NAU21B_12	Bp4078	23NOV2006	617	Not submitted	SRR21102913	SAMN30347458
Bp4194_MSHR0146_ST617	MSHR0146	Bp4194	10NOV1992	617	Not submitted	SRR21102900	SAMN30347432
Bp4314_MSHR0511_ST617	MSHR0511	Bp4314	29JUL1997	617	GCA_000520895.1	SRR21102896	SAMN30347436
Bp6481_MSHR0147_ST617	MSHR0147	Bp6481	10NOV1992	617	Not submitted	SRR21102926	SAMN30347429
Bp6482_MSHR0148_ST617	MSHR0148	Bp6482	10NOV1992	617	Not submitted	SRR21102937	SAMN30347428
Bp6484_MSHR0191_ST617	MSHR0191	Bp6484	01APR1993	617	Not submitted	SRR21102934	SAMN30347439
Bp6485_MSHR0197_ST617	MSHR0197	Bp6485	01APR1993	617	Not submitted	SRR21102933	SAMN30347440
Bp6486_MSHR0200_ST617	MSHR0200	Bp6486	01APR1993	617	GCA_001979905.1	SRR2975702	SAMN04208746
Bp6498_MSHR0244_ST617	MSHR0244	Bp6498	23NOV2006	617	Yes	SRR21102903	SAMN30347467
Bp6499_MSHR0265_ST617	MSHR0265	Bp6499	15DEC1993	617	Not submitted	SRR21102922	SAMN30347450
Bp6500_MSHR0267_ST617	MSHR0267	Bp6500	22FEB1994	617	Not submitted	SRR21102935	SAMN30347438
Bp6501_MSHR0283_ST617	MSHR0283	Bp6501	04FEB1994	617	Not submitted	SRR21102904	SAMN30347431
Bp6504_MSHR0347_ST617	MSHR0347	Bp6504	16DEC1994	617	GCA_001979975.1	SRR2975705	SAMN04208749
Bp6505_MSHR0351_ST617	MSHR0351	Bp6505	19JAN1995	617	Not submitted	SRR21102927	SAMN30347446
Bp6507_MSHR0368_ST617	MSHR0368	Bp6507	20FEB1995	617	Not submitted	SRR21102929	SAMN30347444
Bp6508_MSHR0402_ST617	MSHR0402	Bp6508	03JAN1996	617	Not submitted	SRR21102899	SAMN30347433
Bp6510_MSHR0406_ST617	MSHR0406	Bp6510	24JAN1996	617	Not submitted	SRR21102936	SAMN30347437
Bp6516_MSHR0490_ST617	MSHR0490	Bp6516	14MAR1997	617	Not submitted	SRR21102897	SAMN30347435
Bp6530_NAU21B_09_ST617	NAU21B_09	Bp6530	23NOV2006	617	Not submitted	SRR22257038	SAMN31684386
Bp6544_MSHR0190_ST617	MSHR0190	Bp6544	01APR1993	617	Not submitted	SRR21102930	SAMN30347443
Bp6546_MSHR0199_ST617	MSHR0199	Bp6546	01APR1993	617	Not submitted	SRR21102932	SAMN30347441
Bp6754_NAU20B_16_ST617	NAU20B_16	Bp6754	23NOV2006	617	GCA_000511915.1	SRR1609217	SAMN02641524
Bp6514_MSHR0474_ST1356	MSHR0474	Bp6514	07FEB1997	1356	GCA_001979965.1	SRR2975706	SAMN04208750
Bp4023_NAU05B_01_ST1488	NAU05B_01	Bp4023	23NOV2006	1488	Not submitted	SRR21102923	SAMN30347449
Bp6525_MSHR1111_ST1986	MSHR1111	Bp6525	2001	1986	Not submitted	SRR21102928	SAMN30347445
Publicly available genomes included in the global phylogeny:
GCA_000012785.1_1710b_ST177					GCA_000012785.1
GCA_000015925.1_1106a_ST70					GCA_000015925.1
GCA_000152365.1_S13_ST51					GCA_000152365.1
GCA_000170415.1_DM98_ST320					GCA_000170415.1
GCA_000170435.1_14_ST98					GCA_000170435.1
GCA_000170455.1_91_ST830					GCA_000170455.1
GCA_000170475.1_9_ST72					GCA_000170475.1
GCA_000170515.1_B7210_ST84					GCA_000170515.1
GCA_000170535.1_7894_ST11					GCA_000170535.1
GCA_000170555.1_112_ST15					GCA_000170555.1
GCA_000170575.1_NCTC_13177_NCTC13177_ST613					GCA_000170575.1
GCA_000170595.1_BCC215_ST1355					GCA_000170595.1
GCA_000195145.1_Bp22_ST423					GCA_000195145.1
GCA_000259755.1_1258a_ST221					GCA_000259755.1
GCA_000259775.1_1258b_ST221					GCA_000259775.1
GCA_000259795.1_354e_ST78					GCA_000259795.1
GCA_000294635.1_BPC006_ST70					GCA_000294635.1
GCA_000346205.1_MARAN_ST-					GCA_000346205.1
GCA_000350505.1_NCTC_13392_ST23					GCA_000350505.1
GCA_000401135.2_CS_ST46					GCA_000401135.2
GCA_000454605.1_NCTC_13392_ST23					GCA_000454605.1
GCA_000494855.1_NCTC_13179_ST613					GCA_000494855.1
GCA_000500655.1_MSHR6137_ST325					GCA_000500655.1
GCA_000511895.1_NCTC_13178_ST286					GCA_000511895.1
GCA_000521645.1_MSHR146_ST617					GCA_000521645.1
GCA_000583835.1_MSHR520_ST36					GCA_000583835.1
GCA_000648355.1_4900CFPatient1_ST92					GCA_000648355.1
GCA_000755825.1_BSR_ST211					GCA_000755825.1
GCA_000755905.1_HBPUB10303a_ST48					GCA_000755905.1
GCA_000755925.1_HBPUB10134a_ST228					GCA_000755925.1
GCA_000755945.1_MSHR5858_ST562					GCA_000755945.1
GCA_000756065.1_MSHR5855_ST553					GCA_000756065.1
GCA_000756085.1_BGR_ST102					GCA_000756085.1
GCA_000756105.1_MSHR346_ST243					GCA_000756105.1
GCA_000756165.1_MSHR1655_ST131					GCA_000756165.1
GCA_000756185.1_576_ST501					GCA_000756185.1
GCA_000756905.1_BDD_ST956					GCA_000756905.1
GCA_000756915.1_BDZ_ST953					GCA_000756915.1
GCA_000756975.1_BED_ST24					GCA_000756975.1
GCA_000756985.1_BEF_ST24					GCA_000756985.1
GCA_000757015.2_PHLS_112_ST15					GCA_000757015.2
GCA_000757035.2_Pasteur_52237_ST411					GCA_000757035.2
GCA_000757075.1_BDM_ST957					GCA_000757075.1
GCA_000757095.1_BDE_ST140					GCA_000757095.1
GCA_000757105.1_BDT_ST958					GCA_000757105.1
GCA_000757145.1_BFD_ST445					GCA_000757145.1
GCA_000757165.1_BGH_ST283					GCA_000757165.1
GCA_000757225.1_BEC_ST959					GCA_000757225.1
GCA_000757235.1_BEG_ST955					GCA_000757235.1
GCA_000757245.1_BEH_ST750					GCA_000757245.1
GCA_000757305.1_BES_ST248					GCA_000757305.1
GCA_000757325.1_PFGE_B_T6_ST954					GCA_000757325.1
GCA_000764575.1_NAU35A_3_ST326					GCA_000764575.1
GCA_000770395.1_MSHR62_ST471					GCA_000770395.1
GCA_000770415.1_MSHR2243_ST132					GCA_000770415.1
GCA_000770435.1_MSHR1153_ST117					GCA_000770435.1
GCA_000770475.1_MSHR3965_ST846					GCA_000770475.1
GCA_000770515.1_K42_ST267					GCA_000770515.1
GCA_000770565.1_TSV202_ST1340					GCA_000770565.1
GCA_000773075.1_MSHR7504_ST1032					GCA_000773075.1
GCA_000773085.1_MSHR5608_ST1028					GCA_000773085.1
GCA_000773145.1_MSHR7343_ST1030					GCA_000773145.1
GCA_000773155.1_MSHR5609_ST1029					GCA_000773155.1
GCA_000773165.1_MSHR5613_ST866					GCA_000773165.1
GCA_000773215.1_MSHR5569_ST885					GCA_000773215.1
GCA_000773235.1_ABCPW_107_ST1024					GCA_000773235.1
GCA_000773275.1_MSHR4378_ST1025					GCA_000773275.1
GCA_000773295.1_MSHR4868_ST1026					GCA_000773295.1
GCA_000773305.1_MSHR7527_ST1033					GCA_000773305.1
GCA_000773335.1_MSHR5596_ST1027					GCA_000773335.1
GCA_000773345.1_MSHR3997_STnew_alleles					GCA_000773345.1
GCA_000773355.1_MSHR7498_ST766					GCA_000773355.1
GCA_000773365.1_MSHR7334_ST970					GCA_000773365.1
GCA_000773415.1_MSHR7500_ST1031					GCA_000773415.1
GCA_000774165.1_MSHR543_ST294					GCA_000774165.1
GCA_000774175.1_MSHR983_ST142					GCA_000774175.1
GCA_000774245.1_MSHR4372_ST877					GCA_000774245.1
GCA_000774265.1_MSHR4377_ST1020					GCA_000774265.1
GCA_000774275.1_MSHR4300_ST149					GCA_000774275.1
GCA_000774325.1_MSHR4503_ST1022					GCA_000774325.1
GCA_000774335.1_MSHR4032_ST238					GCA_000774335.1
GCA_000774345.1_MSHR4462_ST109					GCA_000774345.1
GCA_000774385.1_MSHR3951_ST1016					GCA_000774385.1
GCA_000774395.1_MSHR4003_ST849					GCA_000774395.1
GCA_000774405.1_ABCPW_91_ST1018					GCA_000774405.1
GCA_000774415.1_MSHR4308_ST995					GCA_000774415.1
GCA_000774465.1_MSHR4299_ST468					GCA_000774465.1
GCA_000774485.1_TSV_31_ST816					GCA_000774485.1
GCA_000774495.1_ABCPW_30_ST1021					GCA_000774495.1
GCA_000774545.1_BDU_2_ST900					GCA_000774545.1
GCA_000774565.1_MSHR4375_ST878					GCA_000774565.1
GCA_000774625.1_TSV_25_ST252					GCA_000774625.1
GCA_000774635.1_MSHR4303_ST1019					GCA_000774635.1
GCA_000774645.1_MSHR4000_ST846					GCA_000774645.1
GCA_000774685.1_MSHR684_ST103					GCA_000774685.1
GCA_000774715.1_MSHR2990_ST781					GCA_000774715.1
GCA_000774765.1_MSHR1357_ST259					GCA_000774765.1
GCA_000774785.1_MSHR733_ST278					GCA_000774785.1
GCA_000774795.1_MSHR3016_ST617					GCA_000774795.1
GCA_000774805.1_MSHR1000_ST555					GCA_000774805.1
GCA_000774815.1_MSHR2451_ST483					GCA_000774815.1
GCA_000774865.1_MSHR456_ST113					GCA_000774865.1
GCA_000774875.1_MSHR332_ST106					GCA_000774875.1
GCA_000774885.1_MSHR640_ST109					GCA_000774885.1
GCA_000774955.1_MSHR4018_ST850					GCA_000774955.1
GCA_000774965.1_ABCPW_1_ST1017					GCA_000774965.1
GCA_000774975.1_MSHR44_ST882					GCA_000774975.1
GCA_000775025.1_MSHR3709_ST132					GCA_000775025.1
GCA_000775035.1_MSHR3335_ST901					GCA_000775035.1
GCA_000775045.1_MSHR2138_ST456					GCA_000775045.1
GCA_000775085.1_TSV28_ST815					GCA_000775085.1
GCA_000775095.1_TSV5_ST814					GCA_000775095.1
GCA_000775105.1_TSV32_ST817					GCA_000775105.1
GCA_000775115.1_TSV44_ST276					GCA_000775115.1
GCA_000775165.1_MSHR435_ST-					GCA_000775165.1
GCA_000775655.1_MSHR1029_ST145					GCA_000775655.1
GCA_000932075.1_QCMRI_BP07_ST1040					GCA_000932075.1
GCA_000932085.1_QCMRI_BP13_ST1041					GCA_000932085.1
GCA_000932095.1_QCMRI_BP28_ST442					GCA_000932095.1
GCA_000953095.1_3921_ST670					GCA_000953095.1
GCA_000954175.1_vgh07_ST58					GCA_000954175.1
GCA_000959185.1_MSHR840_ST257					GCA_000959185.1
GCA_000959205.1_MSHR491_ST126					GCA_000959205.1
GCA_000959225.1_MSHR2543_ST573					GCA_000959225.1
GCA_000959285.1_K96243_ST10					GCA_000959285.1
GCA_000959305.1_MSHR668_ST129					GCA_000959305.1
GCA_000959345.1_PB08298010_ST426					GCA_000959345.1
GCA_000961535.1_MSHR5107_ST881					GCA_000961535.1
GCA_000970955.1_MSHR1079_ST111					GCA_000970955.1
GCA_000981285.2_cm_manipal_ST1478					GCA_000981285.2
GCA_001182305.1_HA_ST1521					GCA_001182305.1
GCA_001186165.1_MSHR0169_ST284					GCA_001186165.1
GCA_001195065.1_E25_ST13					GCA_001195065.1
GCA_001198755.1_12_40_ST423					GCA_001198755.1
GCA_001207035.1_EB_6103_04_ST84					GCA_001207035.1
GCA_001207055.1_P170_04_ST1343					GCA_001207055.1
GCA_001207785.1_EY2_ST84					GCA_001207785.1
GCA_001208265.1_107_ST289					GCA_001208265.1
GCA_001212065.1_P6_ST54					GCA_001212065.1
GCA_001212405.1_EY1_ST1528					GCA_001212405.1
GCA_001270725.1_ST1381_ST1381					GCA_001270725.1
GCA_001275585.1_350105_ST562					GCA_001275585.1
GCA_001277895.1_vgh16W_ST1001					GCA_001277895.1
GCA_001277975.1_982_ST1477					GCA_001277975.1
GCA_001318245.1_Bp1651_ST880					GCA_001318245.1
GCA_001320065.1_EY8_ST169					GCA_001320065.1
GCA_001320215.1_6_ST50					GCA_001320215.1
GCA_001320545.1_KAS_ST422					GCA_001320545.1
GCA_001326895.1_2746b_ST48					GCA_001326895.1
GCA_001326975.1_153_ST-					GCA_001326975.1
GCA_001326995.1_EM2107_ST84					GCA_001326995.1
GCA_001327035.1_DB30729_00_ST1057					GCA_001327035.1
GCA_001327135.1_EY7_ST414					GCA_001327135.1
GCA_001327295.1_109_96_ST51					GCA_001327295.1
GCA_001327315.1_490_ST51					GCA_001327315.1
GCA_001327395.1_708a_ST23					GCA_001327395.1
GCA_001327435.1_E8_ST767					GCA_001327435.1
GCA_001327455.1_EY9_ST51					GCA_001327455.1
GCA_001327495.1_TRF661_ST300					GCA_001327495.1
GCA_001327555.1_E0387_ST163					GCA_001327555.1
GCA_001445865.1_MSHR1950_ST1074					GCA_001445865.1
GCA_001445875.1_RF67BP1_ST-					GCA_001445875.1
GCA_001446175.1_Songkhla34W2_ST84					GCA_001446175.1
GCA_001611585.1_PtBps01_ST376					GCA_001611585.1
GCA_001637025.1_NAU35B_7_ST60					GCA_001637025.1
GCA_001695715.1_M1_STnew_alleles					GCA_001695715.1
GCA_001885195.1_VB976100_ST436					GCA_001885195.1
GCA_001905265.1_110_ST967					GCA_001905265.1
GCA_001974745.1_MSHR6522_ST437					GCA_001974745.1
GCA_001975105.1_MSHR5864_ST975					GCA_001975105.1
GCA_001976175.1_2002721712_ST84					GCA_001976175.1
GCA_001976185.1_2002721784_ST84					GCA_001976185.1
GCA_001976245.1_2002721787_ST84					GCA_001976245.1
GCA_001976275.1_3904b_ST206					GCA_001976275.1
GCA_001976345.1_3943a_ST300					GCA_001976345.1
GCA_001976385.1_2002721786_ST84					GCA_001976385.1
GCA_001976465.1_2002721789_ST84					GCA_001976465.1
GCA_001976475.1_4027a_STnew_alleles					GCA_001976475.1
GCA_001976565.1_4147a_ST70					GCA_001976565.1
GCA_001976575.1_4114a_ST23					GCA_001976575.1
GCA_001976585.1_4112a_ST1783					GCA_001976585.1
GCA_001976625.1_4169d_ST507					GCA_001976625.1
GCA_001976675.1_4263b_STnew_ST					GCA_001976675.1
GCA_001976735.1_4191a_ST209					GCA_001976735.1
GCA_001976785.1_3997a_STnew_ST					GCA_001976785.1
GCA_001976865.1_RF8_BP2_ST227					GCA_001976865.1
GCA_001976965.1_RF62_BP41_ST114					GCA_001976965.1
GCA_001976975.1_NRF60_BP4_STnew_ST					GCA_001976975.1
GCA_001977165.1_RNS8_BP1_STnew_ST					GCA_001977165.1
GCA_001977345.1_MSHR0644_ST122					GCA_001977345.1
GCA_001977375.1_4210a_ST169					GCA_001977375.1
GCA_001977385.1_4228b_ST180					GCA_001977385.1
GCA_001977425.1_RF4_BP80_ST392					GCA_001977425.1
GCA_001977435.1_RF44_BP52_ST498					GCA_001977435.1
GCA_001977565.1_RF61_BP2_ST17					GCA_001977565.1
GCA_001977605.1_RF63_BP1_ST17					GCA_001977605.1
GCA_001977615.1_RF63_BP2_ST177					GCA_001977615.1
GCA_001977655.1_RF68_BP5_STnew_ST					GCA_001977655.1
GCA_001977675.1_NRF77_BP3_ST-					GCA_001977675.1
GCA_001977695.1_SBCT_RF80_BP1_ST507					GCA_001977695.1
GCA_001977745.1_RF87_BP2_STnew_ST					GCA_001977745.1
GCA_001977805.1_INT2_BP102_ST93					GCA_001977805.1
GCA_001977915.1_INT2_BP214_ST58					GCA_001977915.1
GCA_001978205.1_MSHR0776_ST150					GCA_001978205.1
GCA_001978635.1_NAU14B_9_ST326					GCA_001978635.1
GCA_001978835.1_NAU22A_5_ST326					GCA_001978835.1
GCA_001978985.1_NAU35B_3_ST326					GCA_001978985.1
GCA_001979045.1_NAU44A_6_ST266					GCA_001979045.1
GCA_001979105.1_MSHR0073_ST135					GCA_001979105.1
GCA_001979195.1_MSHR0663_ST36					GCA_001979195.1
GCA_001979275.1_MSHR1286_ST473					GCA_001979275.1
GCA_001979325.1_MSHR1300_ST333					GCA_001979325.1
GCA_001979405.1_MSHR1888_ST245					GCA_001979405.1
GCA_001979415.1_MSHR1879_ST332					GCA_001979415.1
GCA_001979435.1_GU_1909A_ST-					GCA_001979435.1
GCA_001979895.1_MSHR0232_ST260					GCA_001979895.1
GCA_001979965.1_MSHR0474_ST1356					GCA_001979965.1
GCA_001980065.1_MSHR0296_ST260					GCA_001980065.1
GCA_001980105.1_MSHR0911_ST112					GCA_001980105.1
GCA_001980125.1_MSHR2825_ST642					GCA_001980125.1
GCA_001980145.1_MSHR3499_ST862					GCA_001980145.1
GCA_001980155.1_MSHR3662_ST808					GCA_001980155.1
GCA_001980175.1_MSHR3841_ST335					GCA_001980175.1
GCA_001980205.1_MSHR3876_ST842					GCA_001980205.1
GCA_001980245.1_MSHR4250_ST109					GCA_001980245.1
GCA_001980395.1_MSHR4736_ST453					GCA_001980395.1
GCA_001980495.1_MSHR1141_ST333					GCA_001980495.1
GCA_001980515.1_DW10_ST333					GCA_001980515.1
GCA_001980645.1_MSHR5100_ST658					GCA_001980645.1
GCA_001980695.1_5598b_ST78					GCA_001980695.1
GCA_001980735.1_5598ci_ST78					GCA_001980735.1
GCA_001980815.1_577ci_ST708					GCA_001980815.1
GCA_001980885.1_858d_ST56					GCA_001980885.1
GCA_001980895.1_942a_ST17					GCA_001980895.1
GCA_001980915.1_975d_ST873					GCA_001980915.1
GCA_001981025.1_2374b_ST304					GCA_001981025.1
GCA_001981045.1_2381a_ST498					GCA_001981045.1
GCA_001981055.1_2381c_ST4					GCA_001981055.1
GCA_001981105.1_3013c_ST874					GCA_001981105.1
GCA_001981135.1_3964c_ST671					GCA_001981135.1
GCA_001981165.1_4095a_ST1465					GCA_001981165.1
GCA_001981185.1_4226b_ST306					GCA_001981185.1
GCA_002110925.1_2002721684_ST297					GCA_002110925.1
GCA_002110945.1_2008724734_ST95					GCA_002110945.1
GCA_002110965.1_2011756295_ST297					GCA_002110965.1
GCA_002110985.1_2011756296_ST297					GCA_002110985.1
GCA_002111005.1_2013746878_ST1038					GCA_002111005.1
GCA_002111045.1_3000015237_ST951					GCA_002111045.1
GCA_002111065.1_2002721100_ST-					GCA_002111065.1
GCA_002111085.1_2002721184_ST11					GCA_002111085.1
GCA_002111125.1_2008724860_ST698					GCA_002111125.1
GCA_002111145.1_2010007509_ST518					GCA_002111145.1
GCA_002111165.1_2011756189_ST92					GCA_002111165.1
GCA_002111185.1_2013746776_ST297					GCA_002111185.1
GCA_002111205.1_2013746777_ST518					GCA_002111205.1
GCA_002111225.1_2013746811_ST17					GCA_002111225.1
GCA_002111285.1_3000047530_ST92					GCA_002111285.1
GCA_002111305.1_3000465972_ST436					GCA_002111305.1
GCA_002111325.1_2002721123_ST92					GCA_002111325.1
GCA_002111345.1_2002721171_ST12					GCA_002111345.1
GCA_002111365.1_2008724758_ST550					GCA_002111365.1
GCA_002111385.1_3000015486_ST92					GCA_002111385.1
GCA_002113945.1_2014002816_ST1053					GCA_002113945.1
GCA_002115385.1_2008724644_ST698					GCA_002115385.1
GCA_002245325.2_H0901_STnew_ST					GCA_002245325.2
GCA_002803555.1_V1504_ST1650					GCA_002803555.1
GCA_002843645.1_MSHR1435_ST131					GCA_002843645.1
GCA_002860065.1_14M0960418_ST70					GCA_002860065.1
GCA_002880855.1_319a_ST17					GCA_002880855.1
GCA_002880955.1_MSHR87_ST131					GCA_002880955.1
GCA_002880965.1_DL34_ST197					GCA_002880965.1
GCA_002881015.1_STW_214_ST84					GCA_002881015.1
GCA_002881035.1_USAMRU_Malaysia_17_ST84					GCA_002881035.1
GCA_002881075.1_Smith_002025_ST418					GCA_002881075.1
GCA_002887885.1_MSHR139_ST-					GCA_002887885.1
GCA_002887895.1_DL36_ST17					GCA_002887895.1
GCA_002888275.1_MSHR2053_ST1356					GCA_002888275.1
GCA_002900605.1_TOML_ST369					GCA_002900605.1
GCA_002900625.1_TOMS_ST369					GCA_002900625.1
GCA_002920945.1_UM137_ST1342					GCA_002920945.1
GCA_002921005.1_UM129_ST1342					GCA_002921005.1
GCA_002921015.1_UMC108_ST1342					GCA_002921015.1
GCA_002921075.1_UMC107_ST289					GCA_002921075.1
GCA_002921105.1_UMC106_ST414					GCA_002921105.1
GCA_003268455.1_QCMRI_BP11_ST1042					GCA_003268455.1
GCA_003268465.1_MSHR0913_ST279					GCA_003268465.1
GCA_003445415.1_9_ST72					GCA_003445415.1
GCA_003583425.1_3001162207_ST92					GCA_003583425.1
GCA_003583435.1_3001161896_ST951					GCA_003583435.1
GCA_003584055.1_3001161892_ST92					GCA_003584055.1
GCA_003584065.1_3001161891_ST951					GCA_003584065.1
GCA_003606245.1_BPHN1_STnew_ST					GCA_003606245.1
GCA_003798245.1_FDAARGOS_593_ST218					GCA_003798245.1
GCA_003798265.1_FDAARGOS_592_ST17					GCA_003798265.1
GCA_003798365.1_FDAARGOS_594_ST158					GCA_003798365.1
GCA_003852635.1_FDAARGOS_591_ST144					GCA_003852635.1
GCA_003858035.1_Bp9039_ST297					GCA_003858035.1
GCA_004323015.1_BPs110_ST1152					GCA_004323015.1
GCA_004323035.1_BPs111_ST1364					GCA_004323035.1
GCA_004348055.1_BPs115_ST1413					GCA_004348055.1
GCA_004348075.1_BPs116_ST1179					GCA_004348075.1
GCA_004360065.1_B2_ST414					GCA_004360065.1
GCA_004360075.1_B1_ST414					GCA_004360075.1
GCA_004360205.1_MAA2018_STnew_ST					GCA_004360205.1
GCA_004367685.1_BPs123_ST13					GCA_004367685.1
GCA_004367705.1_BPs112_ST1442					GCA_004367705.1
GCA_004526325.1_BPs122_ST594					GCA_004526325.1
GCA_004842085.1_HNBP001_ST55					GCA_004842085.1
GCA_005853645.1_VB3253_ST412					GCA_005853645.1
GCA_005862325.1_VB2514_ST734					GCA_005862325.1
GCA_006381895.1_BP_3504_ST61					GCA_006381895.1
GCA_006382045.1_BP_6887_ST-					GCA_006382045.1
GCA_006382085.1_BP_6260_ST-					GCA_006382085.1
GCA_006383055.1_BP_23_STnew_alleles					GCA_006383055.1
GCA_006385955.1_ZUSM_ST54					GCA_006385955.1
GCA_006542585.1_InDRE_2Son2018_ST92					GCA_006542585.1
GCA_007995115.1_3001546678_ST1492					GCA_007995115.1
GCA_008728295.1_Yap5_ST1045					GCA_008728295.1
GCA_009741295.1_NA67_ST70					GCA_009741295.1
GCA_009749345.1_B03_ST667					GCA_009749345.1
GCA_009768635.1_V1514_ST41					GCA_009768635.1
GCA_009769725.1_V1610_ST1051					GCA_009769725.1
GCA_009769745.1_V1502_ST1915					GCA_009769745.1
GCA_009769805.1_V1513_ST1051					GCA_009769805.1
GCA_009793465.1_V1607_ST948					GCA_009793465.1
GCA_009830075.1_134K_STnew_ST					GCA_009830075.1
GCA_009904295.1_Bp8875_ST93					GCA_009904295.1
GCA_009904385.1_Bp8878_ST58					GCA_009904385.1
GCA_009904505.1_Bp8884_ST1005					GCA_009904505.1
GCA_013265625.1_AZ1999_ST95					GCA_013265625.1
GCA_013265665.1_S_547_ST1720					GCA_013265665.1
GCA_013265695.1_TX2018b_ST297					GCA_013265695.1
GCA_013371805.1_haikou7_ST30					GCA_013371805.1
GCA_013371925.1_haikou1_ST1090					GCA_013371925.1
GCA_013371945.1_haikou2_ST30					GCA_013371945.1
GCA_014712775.1_91W_S76_ST1869					GCA_014712775.1
GCA_014712935.1_50W_S69_ST1852					GCA_014712935.1
GCA_014712945.1_46W_S66_ST1815					GCA_014712945.1
GCA_014712965.1_49W_S68_ST1801					GCA_014712965.1
GCA_014713085.1_43S_S63_ST1787					GCA_014713085.1
GCA_015318585.1_S_huan162_ST376					GCA_015318585.1
GCA_015318665.1_S_huan159_ST1394					GCA_015318665.1
GCA_015318755.1_S_301_4_ST205					GCA_015318755.1
GCA_015318775.1_S_301_3_ST55					GCA_015318775.1
GCA_015318835.1_S_301_17_ST930					GCA_015318835.1
GCA_015318875.1_S_301_12_ST366					GCA_015318875.1
GCA_015318975.1_S_2384_ST56					GCA_015318975.1
GCA_015319005.1_S_2381_ST1090					GCA_015319005.1
GCA_015319025.1_S_2383_ST51					GCA_015319025.1
GCA_015319125.1_S_2376_ST1891					GCA_015319125.1
GCA_015319405.1_S_2372_STnew_ST					GCA_015319405.1
GCA_015319415.1_S_2370_ST50					GCA_015319415.1
GCA_015319435.1_S_2371_ST658					GCA_015319435.1
GCA_015319525.1_S_2366_ST90					GCA_015319525.1
GCA_015319535.1_S_2365_ST1397					GCA_015319535.1
GCA_015319555.1_S_134_ST1399					GCA_015319555.1
GCA_015319635.1_S_131_ST164					GCA_015319635.1
GCA_015319665.1_S_130_ST1111					GCA_015319665.1
GCA_015319685.1_S_121_ST50					GCA_015319685.1
GCA_015319705.1_S_110_ST271					GCA_015319705.1
GCA_015319795.1_S_103_ST55					GCA_015319795.1
GCA_015319825.1_S_104_ST55					GCA_015319825.1
GCA_015319855.1_S_102_ST1393					GCA_015319855.1
GCA_015319865.1_S_100_STnew_ST					GCA_015319865.1
GCA_015319905.1_S_77_ST205					GCA_015319905.1
GCA_015319975.1_S_75_ST1341					GCA_015319975.1
GCA_015320025.1_S_71_ST55					GCA_015320025.1
GCA_015320035.1_S_70_ST658					GCA_015320035.1
GCA_015320055.1_S_68_ST1111					GCA_015320055.1
GCA_015320085.1_S_69_ST168					GCA_015320085.1
GCA_015320105.1_S_66_ST1110					GCA_015320105.1
GCA_015320155.1_S_65_ST211					GCA_015320155.1
GCA_015320185.1_S_63_ST50					GCA_015320185.1
GCA_015320205.1_S_62_ST658					GCA_015320205.1
GCA_015320215.1_S_61_STnew_ST					GCA_015320215.1
GCA_015320235.1_S_59_ST930					GCA_015320235.1
GCA_015320265.1_S_60_ST1109					GCA_015320265.1
GCA_015320315.1_S_55_ST366					GCA_015320315.1
GCA_015320325.1_S_57_ST930					GCA_015320325.1
GCA_015320395.1_S_51_ST306					GCA_015320395.1
GCA_015320445.1_S_52_ST1091					GCA_015320445.1
GCA_015320465.1_S_48_ST50					GCA_015320465.1
GCA_015320475.1_S_47_ST50					GCA_015320475.1
GCA_015320485.1_S_46_ST1105					GCA_015320485.1
GCA_015320505.1_S_45_ST58					GCA_015320505.1
GCA_015320625.1_S_40_ST1108					GCA_015320625.1
GCA_015320635.1_S_39_ST658					GCA_015320635.1
GCA_015320715.1_S_35_ST51					GCA_015320715.1
GCA_015320745.1_S_32_ST167					GCA_015320745.1
GCA_015320765.1_S_34_ST658					GCA_015320765.1
GCA_015320915.1_S_26_ST1107					GCA_015320915.1
GCA_015320925.1_S_25_ST50					GCA_015320925.1
GCA_015320965.1_S_22_ST211					GCA_015320965.1
GCA_015321005.1_S_21_ST192					GCA_015321005.1
GCA_015321015.1_S_20_ST55					GCA_015321015.1
GCA_015321045.1_S_17_ST1095					GCA_015321045.1
GCA_015321055.1_S_19_ST1094					GCA_015321055.1
GCA_015321075.1_S_18_ST1097					GCA_015321075.1
GCA_015321105.1_S_15_ST1099					GCA_015321105.1
GCA_015321225.1_S_8_ST1094					GCA_015321225.1
GCA_015714675.1_Bp9801_ST1492					GCA_015714675.1
GCA_016092155.1_294H_ST1872					GCA_016092155.1
GCA_016617505.1_S_553_ST1730					GCA_016617505.1
GCA_016864355.1_VB29710_ST1124					GCA_016864355.1
GCA_016881195.1_MSHR4259_ST144					GCA_016881195.1
GCA_016881225.1_MSHR4102_ST266					GCA_016881225.1
GCA_016881245.1_MSHR3946_ST320					GCA_016881245.1
GCA_016881285.1_MSHR9187_STnew_alleles					GCA_016881285.1
GCA_016881305.1_MSHR6542_ST327					GCA_016881305.1
GCA_016881375.1_MSHR5930_ST36					GCA_016881375.1
GCA_017378195.1_VBM21885_ST734					GCA_017378195.1
GCA_017378235.1_VBM23831_ST501					GCA_017378235.1
GCA_017378275.1_VBP399_ST300					GCA_017378275.1
GCA_017378315.3_VBP364_ST1152					GCA_017378315.3
GCA_017378435.1_VBP23831_ST734					GCA_017378435.1
GCA_017582725.1_VB30019_ST1553					GCA_017582725.1
GCA_017582785.1_VB23014_ST734					GCA_017582785.1
GCA_017582805.1_VB21320_STnew_ST					GCA_017582805.1
GCA_017582825.1_VB20979_ST756					GCA_017582825.1
GCA_017582855.1_VB19512_ST1884					GCA_017582855.1
GCA_017582885.1_VB19515_STnew_ST					GCA_017582885.1
GCA_017582905.1_VB5829_ST1632					GCA_017582905.1
GCA_017582925.1_VB260_ST734					GCA_017582925.1
GCA_017582955.1_VB20536_ST734					GCA_017582955.1
GCA_017582975.1_VB23080_STnew_ST					GCA_017582975.1
GCA_017583005.1_VB2447_STnew_ST					GCA_017583005.1
GCA_017653005.1_VB3719_STnew_ST					GCA_017653005.1
GCA_017653025.1_VB2691_ST734					GCA_017653025.1
GCA_017653055.1_VB3950_STnew_ST					GCA_017653055.1
GCA_017653085.1_VB357_STnew_ST					GCA_017653085.1
GCA_017653105.1_VB109_ST1152					GCA_017653105.1
GCA_017653155.1_VB41042_STnew_ST					GCA_017653155.1
GCA_017653185.1_VB39505_ST734					GCA_017653185.1
GCA_017653195.1_VB36011_ST1145					GCA_017653195.1
GCA_017653205.1_VB39424_ST1124					GCA_017653205.1
GCA_017653245.1_VB35420_ST1884					GCA_017653245.1
GCA_017653265.1_VB28189_STnew_ST					GCA_017653265.1
GCA_017653285.1_VB23841_STnew_ST					GCA_017653285.1
GCA_017653305.1_VB23722_ST1884					GCA_017653305.1
GCA_017653345.1_VB19166_ST18					GCA_017653345.1
GCA_017653365.1_VB19309_ST56					GCA_017653365.1
GCA_017653375.1_VB18878_ST1635					GCA_017653375.1
GCA_017653425.1_VB17718_STnew_ST					GCA_017653425.1
GCA_017653445.1_VB17203_ST734					GCA_017653445.1
GCA_017653505.1_VB15671_ST1630					GCA_017653505.1
GCA_017653525.1_VB25647_ST18					GCA_017653525.1
GCA_017653545.1_VB4492_ST412					GCA_017653545.1
GCA_018228385.1_BD5_ST51					GCA_018228385.1
GCA_018228525.1_N2_ST51					GCA_018228525.1
GCA_018228605.1_AW17_22_ST51					GCA_018228605.1
GCA_018771365.1_VBP21822_STnew_alleles					GCA_018771365.1
GCA_021083435.1_BpTX2021NHP_Alpha_ST15					GCA_021083435.1
GCA_021083455.1_BpTX2014NHP_Alpha_ST70					GCA_021083455.1
GCA_021083485.1_BpTX2015NHP_Alpha_ST366					GCA_021083485.1
GCA_023383335.1_Mayo_G014009607_ST92					GCA_023383335.1
GCA_024506415.1_BPK1_ST438					GCA_024506415.1
GCA_900591235.1_HBPUB10002A_ST33					GCA_900591235.1
GCA_900591245.1_HBPUB10004A_ST935					GCA_900591245.1
GCA_900591255.1_HBPUB10005C_ST47					GCA_900591255.1
GCA_900591265.1_HBPUB10006A_ST197					GCA_900591265.1
GCA_900591275.1_HBPUB10007A_ST1109					GCA_900591275.1
GCA_900591285.1_HBPUB10008A_ST513					GCA_900591285.1
GCA_900591295.1_HBPUB10009B_ST70					GCA_900591295.1
GCA_900591325.1_HBPUB10017A_ST93					GCA_900591325.1
GCA_900591335.1_HBPUB10013A_STnew_ST					GCA_900591335.1
GCA_900591375.1_HBPUB10020A_STnew_ST					GCA_900591375.1
GCA_900591385.1_HBPUB10021A_ST70					GCA_900591385.1
GCA_900591395.1_HBPUB10014A_ST288					GCA_900591395.1
GCA_900591405.1_HBPUB10023A_STnew_ST					GCA_900591405.1
GCA_900591415.1_HBPUB10022A_ST84					GCA_900591415.1
GCA_900591455.1_HBPUB10026A_STnew_ST					GCA_900591455.1
GCA_900591465.1_HBPUB10028A_ST527					GCA_900591465.1
GCA_900591495.1_HBPUB10032B_ST56					GCA_900591495.1
GCA_900591505.1_HBPUB10033A_ST206					GCA_900591505.1
GCA_900591515.1_HBPUB10034A_ST531					GCA_900591515.1
GCA_900591525.1_HBPUB10039A_ST167					GCA_900591525.1
GCA_900591545.1_HBPUB10037A_ST309					GCA_900591545.1
GCA_900591575.1_HBPUB10048A_ST288					GCA_900591575.1
GCA_900591605.1_HBPUB10055C_ST177					GCA_900591605.1
GCA_900591615.1_HBPUB10051B_ST99					GCA_900591615.1
GCA_900591625.1_HBPUB10058A_ST207					GCA_900591625.1
GCA_900591635.1_HBPUB10056A_ST207					GCA_900591635.1
GCA_900591645.1_HBPUB10065C_ST531					GCA_900591645.1
GCA_900591655.1_HBPUB10070B_ST872					GCA_900591655.1
GCA_900591675.1_HBPUB10059A_ST33					GCA_900591675.1
GCA_900591695.1_HBPUB10072A_STnew_ST					GCA_900591695.1
GCA_900591705.1_HBPUB10067B_ST23					GCA_900591705.1
GCA_900591735.1_HBPUB10074A_ST185					GCA_900591735.1
GCA_900591755.1_HBPUB10086A_ST441					GCA_900591755.1
GCA_900591775.1_HBPUB10093A_ST288					GCA_900591775.1
GCA_900591785.1_HBPUB10098B_ST70					GCA_900591785.1
GCA_900591815.1_HBPUB10094B_ST521					GCA_900591815.1
GCA_900591825.1_HBPUB10101A_ST208					GCA_900591825.1
GCA_900591835.1_HBPUB10102A_STnew_ST					GCA_900591835.1
GCA_900591845.1_HBPUB10105A_ST165					GCA_900591845.1
GCA_900591855.1_HBPUB10114A_ST99					GCA_900591855.1
GCA_900591865.1_HBPUB10108A_ST211					GCA_900591865.1
GCA_900591875.1_HBPUB10119A_ST56					GCA_900591875.1
GCA_900591885.1_HBPUB10120A_ST315					GCA_900591885.1
GCA_900591895.1_HBPUB10117A_STnew_ST					GCA_900591895.1
GCA_900591905.1_HBPUB10115A_STnew_ST					GCA_900591905.1
GCA_900591925.1_HBPUB10122A_STnew_ST					GCA_900591925.1
GCA_900591955.1_HBPUB10139A_ST654					GCA_900591955.1
GCA_900591965.1_HBPUB10140A_ST70					GCA_900591965.1
GCA_900591975.1_HBPUB10135A_ST34					GCA_900591975.1
GCA_900591985.1_HBPUB10136A_ST47					GCA_900591985.1
GCA_900592015.1_HBPUB10146A_ST219					GCA_900592015.1
GCA_900592035.1_HBPUB10152A_ST205					GCA_900592035.1
GCA_900592045.1_HBPUB10153B_ST212					GCA_900592045.1
GCA_900592065.1_HBPUB10157A_ST833					GCA_900592065.1
GCA_900592075.1_HBPUB10155C_ST9					GCA_900592075.1
GCA_900592095.1_HBPUB10161A_ST1811					GCA_900592095.1
GCA_900592105.1_HBPUB10164A_ST849					GCA_900592105.1
GCA_900592145.1_HBPUB10160A_ST34					GCA_900592145.1
GCA_900592155.1_HBPUB10173B_ST208					GCA_900592155.1
GCA_900592165.1_HBPUB10177C_STnew_ST					GCA_900592165.1
GCA_900592185.1_HBPUB10183A_ST70					GCA_900592185.1
GCA_900592205.1_HBPUB10186B_ST685					GCA_900592205.1
GCA_900592235.1_HBPUB10191A_ST47					GCA_900592235.1
GCA_900592245.1_HBPUB10184A_ST512					GCA_900592245.1
GCA_900592285.1_HBPUB10194A_STnew_ST					GCA_900592285.1
GCA_900592325.1_HBPUB10206A_ST56					GCA_900592325.1
GCA_900592335.1_HBPUB10202A_ST531					GCA_900592335.1
GCA_900592345.1_HBPUB10196A_ST16					GCA_900592345.1
GCA_900592355.1_HBPUB10201B_ST1110					GCA_900592355.1
GCA_900592365.1_HBPUB10199A_ST1532					GCA_900592365.1
GCA_900592395.1_HBPUB10211A_ST90					GCA_900592395.1
GCA_900592415.1_HBPUB10213D_STnew_ST					GCA_900592415.1
GCA_900592445.1_HBPUB10228B_ST1859					GCA_900592445.1
GCA_900592455.1_HBPUB10215B_ST399					GCA_900592455.1
GCA_900592465.1_HBPUB10217B_ST227					GCA_900592465.1
GCA_900592475.1_HBPUB10221A_ST221					GCA_900592475.1
GCA_900592485.1_HBPUB10229A_ST386					GCA_900592485.1
GCA_900592495.1_HBPUB10230D_ST10					GCA_900592495.1
GCA_900592545.1_HBPUB10237B_ST411					GCA_900592545.1
GCA_900592555.1_HBPUB10238C_ST70					GCA_900592555.1
GCA_900592585.1_HBPUB10244A_ST33					GCA_900592585.1
GCA_900592625.1_HBPUB10249B_ST498					GCA_900592625.1
GCA_900592695.1_HBPUB10269A_ST155					GCA_900592695.1
GCA_900592755.1_HBPUB10281A_ST307					GCA_900592755.1
GCA_900592775.1_HBPUB10282C_ST34					GCA_900592775.1
GCA_900592785.1_HBPUB10283A_ST1004					GCA_900592785.1
GCA_900592795.1_HBPUB10298A_ST197					GCA_900592795.1
GCA_900592805.1_HBPUB10302A_ST498					GCA_900592805.1
GCA_900592825.1_HBPUB10299A_ST174					GCA_900592825.1
GCA_900592865.1_HBPUB10313B_ST505					GCA_900592865.1
GCA_900592875.1_HBPUB10308A_STnew_alleles					GCA_900592875.1
GCA_900592895.1_HBPUB10309A_ST70					GCA_900592895.1
GCA_900592915.1_HBPUB10311A_ST17					GCA_900592915.1
GCA_900592925.1_HBPUB10316A_ST354					GCA_900592925.1
GCA_900592975.1_HBPUB10320A_ST315					GCA_900592975.1
GCA_900592985.1_HBPUB10325A_ST167					GCA_900592985.1
GCA_900592995.1_HBPUB10324A_ST34					GCA_900592995.1
GCA_900593015.1_HBPUB10326A_ST47					GCA_900593015.1
GCA_900593035.1_HBPUB10333A_ST520					GCA_900593035.1
GCA_900593045.1_HBPUB10331B_ST300					GCA_900593045.1
GCA_900593055.1_HBPUB10338A_ST389					GCA_900593055.1
GCA_900593105.1_HBPUB10347B_ST1529					GCA_900593105.1
GCA_900593115.1_HBPUB10346A_ST657					GCA_900593115.1
GCA_900593145.1_HBPUB10350A_ST174					GCA_900593145.1
GCA_900593155.1_HBPUB10349A_ST70					GCA_900593155.1
GCA_900593205.1_HBPUB10356A_ST176					GCA_900593205.1
GCA_900593215.1_HBPUB10358A_STnew_ST					GCA_900593215.1
GCA_900593265.1_HBPUB10366A_ST70					GCA_900593265.1
GCA_900593275.1_HBPUB10369A_STnew_alleles					GCA_900593275.1
GCA_900593315.1_HBPUB10373A_ST485					GCA_900593315.1
GCA_900593345.1_HBPUB10384A_ST207					GCA_900593345.1
GCA_900593365.1_HBPUB10377A_ST48					GCA_900593365.1
GCA_900593405.1_HBPUB10388A_ST1425					GCA_900593405.1
GCA_900593425.1_HBPUB10392A_STnew_alleles					GCA_900593425.1
GCA_900593445.1_HBPUB10398A_GS_ST1533					GCA_900593445.1
GCA_900593475.1_HBPUB10400A_ST1534					GCA_900593475.1
GCA_900593485.1_HBPUB10403A_ST534					GCA_900593485.1
GCA_900593495.1_HBPUB10402A_ST70					GCA_900593495.1
GCA_900593515.1_HBPUB10405A_ST99					GCA_900593515.1
GCA_900593525.1_HBPUB10406A_ST15					GCA_900593525.1
GCA_900593545.1_HBPUB10410A_ST70					GCA_900593545.1
GCA_900593555.1_HBPUB10413B_ST50					GCA_900593555.1
GCA_900593565.1_HBPUB10411A_ST58					GCA_900593565.1
GCA_900593575.1_HBPUB10417A_ST505					GCA_900593575.1
GCA_900593595.1_HBPUB10416A_ST174					GCA_900593595.1
GCA_900593655.1_HBPUB10423B_ST734					GCA_900593655.1
GCA_900593675.1_HBPUB10438B_ST178					GCA_900593675.1
GCA_900593725.1_HBPUB10442A_ST225					GCA_900593725.1
GCA_900593755.1_HBPUB10447A_ST495					GCA_900593755.1
GCA_900593765.1_HBPUB10455A_ST34					GCA_900593765.1
GCA_900593775.1_HBPUB10448A_ST872					GCA_900593775.1
GCA_900593815.1_HBPUB10460A_STnew_ST					GCA_900593815.1
GCA_900593825.1_HBPUB10465A_ST932					GCA_900593825.1
GCA_900593845.1_HBPUB10480A_ST656					GCA_900593845.1
GCA_900593855.1_HBPUB10476B_ST545					GCA_900593855.1
GCA_900593895.1_HBPUB10497A_ST17					GCA_900593895.1
GCA_900593905.1_HBPUB10515A_ST93					GCA_900593905.1
GCA_900593915.1_HBPUB10532A_ST176					GCA_900593915.1
GCA_900593925.1_HBPUB10529A_ST70					GCA_900593925.1
GCA_900593935.1_HBPUB10522A_ST315					GCA_900593935.1
GCA_900593965.1_HBPUB10544B_ST9					GCA_900593965.1
GCA_900593985.1_HBPUB10546A_STnew_ST					GCA_900593985.1
GCA_900593995.1_HBPUB10549A_ST527					GCA_900593995.1
GCA_900594005.1_HBPUB10554A_STnew_ST					GCA_900594005.1
GCA_900594015.1_HBPUB10557A_ST288					GCA_900594015.1
GCA_900594025.1_HBPUB10550A_ST298					GCA_900594025.1
GCA_900594035.1_HBPUB10556B_ST185					GCA_900594035.1
GCA_900594065.1_HBPUB10564A_ST526					GCA_900594065.1
GCA_900594075.1_HBPUB10574A_ST227					GCA_900594075.1
GCA_900594095.1_HBPUB10581A_STnew_ST					GCA_900594095.1
GCA_900594125.1_HBPUB10584A_STnew_ST					GCA_900594125.1
GCA_900594135.1_HBPUB10587C_ST33					GCA_900594135.1
GCA_900594145.1_HBPUB10596A_ST58					GCA_900594145.1
GCA_900594165.1_HBPUB10598A_ST1793					GCA_900594165.1
GCA_900594185.1_HBPUB10602C_STnew_ST					GCA_900594185.1
GCA_900594195.1_HBPUB10609A_ST188					GCA_900594195.1
GCA_900594205.1_HBPUB10603A_ST70					GCA_900594205.1
GCA_900594245.1_HBPUB10623A_ST162					GCA_900594245.1
GCA_900594255.1_HBPUB10625A_ST221					GCA_900594255.1
GCA_900594295.1_HBPUB10643A_ST288					GCA_900594295.1
GCA_900594365.1_HBPUB10652C_ST306					GCA_900594365.1
GCA_900594375.1_HBPUB10657A_ST656					GCA_900594375.1
GCA_900594405.1_HBPUB10671A_STnew_ST					GCA_900594405.1
GCA_900594425.1_HBPUB10679A_ST180					GCA_900594425.1
GCA_900594455.1_HBPUB10688A_ST1819					GCA_900594455.1
GCA_900594515.1_A_041_05_2_03_ST354					GCA_900594515.1
GCA_900594625.1_A_050_05_2_ST58					GCA_900594625.1
GCA_900594725.1_A_055_05_1_04_ST1535					GCA_900594725.1
GCA_900594765.1_A_055_05_1_08_ST70					GCA_900594765.1
GCA_900594805.1_A_058_02_2_04_STnew_ST					GCA_900594805.1
GCA_900594975.1_A_064_05_2_09_ST174					GCA_900594975.1
GCA_900595025.1_A_095_05_2_08_ST220					GCA_900595025.1
GCA_900595095.1_A_099_05_1_02_STnew_ST					GCA_900595095.1
GCA_900595125.1_A_099_05_2_06_STnew_ST					GCA_900595125.1
GCA_900595165.1_A_099_05_2_09_ST70					GCA_900595165.1
GCA_900595175.1_A_099_05_2_08_STnew_ST					GCA_900595175.1
GCA_900595275.1_A_161_02_1_STnew_ST					GCA_900595275.1
GCA_900595405.1_A_175_05_2_03_ST48					GCA_900595405.1
GCA_900595545.1_A_177_01_2_08_ST42					GCA_900595545.1
GCA_900595585.1_A_202_02_1_01_ST168					GCA_900595585.1
GCA_900595605.1_A_202_02_1_06_ST93					GCA_900595605.1
GCA_900595625.1_A_202_02_1_04_ST52					GCA_900595625.1
GCA_900595705.1_A_229_05_2_04_ST58					GCA_900595705.1
GCA_900595785.1_A_266_02_1_03_ST54					GCA_900595785.1
GCA_900595995.1_A_277_02_2_10_ST218					GCA_900595995.1
GCA_900596085.1_A_281_02_2_03_ST163					GCA_900596085.1
GCA_900596125.1_A_281_02_2_07_ST50					GCA_900596125.1
GCA_900596155.1_A_281_02_2_08_ST203					GCA_900596155.1
GCA_900596175.1_A_282_02_1_04_ST176					GCA_900596175.1
GCA_900596185.1_A_288_02_1_01_ST17					GCA_900596185.1
GCA_900596205.1_A_281_02_2_09_ST1536					GCA_900596205.1
GCA_900596245.1_A_288_02_1_03_ST1051					GCA_900596245.1
GCA_900596455.1_A_297_05_2_08_ST70					GCA_900596455.1
GCA_900596515.1_A_305_02_1_07_ST154					GCA_900596515.1
GCA_900596585.1_A_305_02_1_10_ST211					GCA_900596585.1
GCA_900596605.1_A_308_01_1_04_ST93					GCA_900596605.1
GCA_900596635.1_A_308_01_1_09_ST218					GCA_900596635.1
GCA_900596695.1_A_328_05_1_04_STnew_ST					GCA_900596695.1
GCA_900596705.1_A_328_05_1_01_ST197					GCA_900596705.1
GCA_900596865.1_A_330_05_2_06_ST47					GCA_900596865.1
GCA_900596895.1_A_330_05_2_ST48					GCA_900596895.1
GCA_900596945.1_B_065_05_1_02_ST705					GCA_900596945.1
GCA_900596955.1_B_065_05_1_04_STnew_alleles					GCA_900596955.1
GCA_900596985.1_B_065_05_1_ST705					GCA_900596985.1
GCA_900596995.1_B_163_05_2_04_ST174					GCA_900596995.1
GCA_900597095.1_B_180_05_2_07_ST1801					GCA_900597095.1
GCA_900597255.1_B_182_05_2_08_ST1820					GCA_900597255.1
GCA_900597285.1_B_227_02_2_01_ST58					GCA_900597285.1
GCA_900597335.1_B_255_05_2_01_ST176					GCA_900597335.1
GCA_900597435.1_B_286_02_1_ST105					GCA_900597435.1
GCA_900597445.1_B_286_02_1_07_ST207					GCA_900597445.1
GCA_900597455.1_B_286_02_1_10_ST214					GCA_900597455.1
GCA_900597475.1_B_286_02_1_09_ST298					GCA_900597475.1
GCA_900597485.1_B_296_02_1_01_ST197					GCA_900597485.1
GCA_900597515.1_B_296_02_1_04_ST183					GCA_900597515.1
GCA_900597545.1_B_296_02_1_08_ST54					GCA_900597545.1
GCA_900597595.1_B_305_05_1_02_STnew_ST					GCA_900597595.1
GCA_900597645.1_B_305_05_1_06_ST1051					GCA_900597645.1
GCA_900597755.1_B_321_05_2_09_ST156					GCA_900597755.1
GCA_900597835.1_C_024_05_2_08_ST48					GCA_900597835.1
GCA_900597855.1_C_024_05_2_09_ST32					GCA_900597855.1
GCA_900597985.1_C_091_05_2_03_STnew_ST					GCA_900597985.1
GCA_900598085.1_C_137_02_2_05_STnew_ST					GCA_900598085.1
GCA_900598195.1_C_174_05_2_04_ST54					GCA_900598195.1
GCA_900598305.1_C_175_05_1_01_ST163					GCA_900598305.1
GCA_900598315.1_C_175_05_1_02_ST376					GCA_900598315.1
GCA_900598465.1_C_274_02_1_08_ST677					GCA_900598465.1
GCA_900598505.1_C_278_05_1_02_ST313					GCA_900598505.1
GCA_900598625.1_C_320_05_2_06_ST93					GCA_900598625.1
GCA_900598635.1_C_320_05_2_03_ST154					GCA_900598635.1
GCA_900598645.1_C_320_05_2_08_ST33					GCA_900598645.1
GCA_900598675.1_C_328_05_1_03_ST161					GCA_900598675.1
GCA_900598705.1_C_328_05_1_01_ST70					GCA_900598705.1
GCA_902141795.1_UKMD286_ST289					GCA_902141795.1
GCA_902141805.1_UKMH10_ST46					GCA_902141805.1
GCA_902141815.1_UKMR15_ST289					GCA_902141815.1
GCA_902141835.1_UKMPMC2000_ST84					GCA_902141835.1
