# Supplementary material for: Melioidosis in goats at a single Australian farm was caused by multiple diverse lineages of Burkholderia pseudomallei present in soil
Source: PLoS Negl Trop Dis. 2024 Dec 19;18(12):e0012683. doi: 10.1371/journal.pntd.0012683 (PMC11698569; doi:10.1371/journal.pntd.0012683)
Supplement: S5 Table — SNPs were identified via comparison to a high quality reference genome within each multi-locus sequence type (MLST) group. (XLSX) [file pntd.0012683.s007.xlsx]

## Sheet: ST617
S5 Table. Pairwise SNP matrix for genomes of Burkholderia pseudomallei isolates from goats (blue font) and soil (orange font). SNPs were identified via comparison to a high quality reference genome within each multi-locus sequence type (MLST) group.
	Legend ST617
	Red	Red shows a genetic connection (7 SNPs) of two throat swabs from the same goat (MSHR0490 and MSHR0511), indicating either a chronic infection or re-infection from a related B. pseudomallei clone in the soil.
	Grey	Grey indicates a close genetic connection (3-7 SNPs) among four goat isolates (MSHR0190, MSHR0199, MSHR0347, and MSHR0351) that suggests a shared source of infection from soil or water. These four isolates also show evidence of a genetic connection (7-11 SNPs) with 2006 soil isolate NAU21B-11, indicating persistence through time.
	Yellow	Yellow shows a close genetic connection (6 SNPs) between a goat isolate (MSHR0146 1992) and a soil isolate (MSHR0265 1993), consistent with persistence in soil and amplification in hosts.
	Turquoise	Turquoise shows a genetic connection among isolates from 1993-1994 (MSHR0244 soil, MSHR0190 goat, MSHR0199 goat, MSHR0347 goat) and 2006 (NAU13B-01), consistent with persistence through time in soil.
	Orange	Orange highlights the independent B. pseudomallei infections (21 SNPs) within a single goat (MSHR0191 and MSHR0200).
	Purple	Purple highlights the independent B. pseudomallei infections (23 SNPs) in twin goats (MSHR0147 and MSHR0148) that were infected at the same time (10NOV1992).
	Blue	Blue highlights the independent B. pseudomallei infections (17 SNPs) in twin goats (MSHR0146 and MSHR0283) sampled two years apart.
	Boxed	The box indicates 2006 isolates that were cultured from a single soil sample at 30 cm (NAU21B).
	Bp4194_MSHR0146_1992	Bp6481_MSHR0147_1992	Bp6482_MSHR0148_1992	Bp6544_MSHR0190_1993	Bp6484_MSHR0191_1993	Bp6485_MSHR0197_1993	Bp6546_MSHR0199_1993	Bp6486_MSHR0200_1993	Bp6498_MSHR0244_1993	Bp6499_MSHR0265_1993	Bp6500_MSHR0267_1994	Bp6501_MSHR0283_1994	Bp6504_MSHR0347_1994	Bp6505_MSHR0351_1995	Bp6507_MSHR0368_1995	Bp6508_MSHR0402_1996	Bp6510_MSHR0406_1996	Bp6516_MSHR0490_1997	Bp4314_MSHR0511_1997	Bp4026_NAU13B-01_2006	Bp6754_NAU20B-16_2006	Bp4069_NAU21B-03_2006	Bp4070_NAU21B-04_2006	Bp4073_NAU21B-07_2006	Bp6530_NAU21B-09_1993_intermediate virulence	Bp4077_NAU21B-11_2006	Bp4078_NAU21B-12_2006
Bp4194_MSHR0146_1992	0
Bp6481_MSHR0147_1992	13	0
Bp6482_MSHR0148_1992	12	23	0
Bp6544_MSHR0190_1993	17	26	23	0
Bp6484_MSHR0191_1993	19	28	23	8	0
Bp6485_MSHR0197_1993	27	34	33	16	18	0
Bp6546_MSHR0199_1993	15	24	21	4	6	14	0
Bp6486_MSHR0200_1993	30	39	36	19	21	29	17	0
Bp6498_MSHR0244_1993	20	27	24	9	9	19	7	22	0
Bp6499_MSHR0265_1993	6	17	16	21	23	31	19	33	22	0
Bp6500_MSHR0267_1994	265	274	271	254	256	264	252	267	257	269	0
Bp6501_MSHR0283_1994	17	28	25	30	32	40	28	43	33	21	278	0
Bp6504_MSHR0347_1994	16	25	22	5	7	15	3	18	8	20	253	29	0
Bp6505_MSHR0351_1995	19	28	25	6	10	18	6	21	11	23	256	32	7	0
Bp6507_MSHR0368_1995	48	57	54	37	39	47	35	48	40	51	285	61	36	39	0
Bp6508_MSHR0402_1996	19	28	23	8	8	18	6	21	9	23	256	32	7	10	39	0
Bp6510_MSHR0406_1996	59	68	65	48	50	56	46	59	51	62	294	70	47	50	77	50	0
Bp6516_MSHR0490_1997	26	33	32	15	17	25	13	28	16	30	263	37	14	17	46	17	55	0
Bp4314_MSHR0511_1997	23	32	29	12	14	22	10	25	15	27	260	36	11	14	43	14	54	7	0
Bp4026_NAU13B-01_2006	21	28	27	10	12	20	8	21	9	22	258	34	9	12	39	12	50	17	16	0
Bp6754_NAU20B-16_2006	40	49	46	29	31	39	27	42	32	44	277	53	28	31	60	29	71	38	35	33	0
Bp4069_NAU21B-03_2006	21	28	27	10	12	20	8	21	11	25	258	34	9	12	41	10	52	17	16	12	27	0
Bp4070_NAU21B-04_2006	25	34	29	14	16	24	12	27	17	29	262	38	13	16	45	14	56	23	20	18	31	12	0
Bp4073_NAU21B-07_2006	32	41	38	21	23	31	19	34	24	36	267	45	20	23	52	21	63	30	27	25	38	19	23	0
Bp6530_NAU21B-09_1993_intermediate virulence	38	45	40	27	29	37	25	40	26	42	273	51	26	29	58	27	69	34	33	29	44	23	23	36	0
Bp4077_NAU21B-11_2006	20	29	26	9	11	19	7	22	12	24	257	33	8	11	40	9	51	18	15	13	26	7	7	18	20	0
Bp4078_NAU21B-12_2006	29	38	33	16	18	28	16	31	19	33	266	42	17	16	49	16	60	27	24	22	35	16	20	27	33	15	0

## Sheet: ST260
Supplementary Table 5. Pairwise SNP matrix for genomes of Burkholderia pseudomallei isolates from goats (blue font) and soil (orange font). SNPs were identified via comparison to a high quality reference genome within each multi-locus sequence type (MLST) group.
	Bp6491_MSHR0225_1993	Bp6488_MSHR0213_1993	Bp6493_MSHR0227_1993	Bp6497_MSHR0232_1993	Bp6549_MSHR0296_1994_high virulence
Bp6491_MSHR0225_1993	0
Bp6488_MSHR0213_1993	105	0
Bp6493_MSHR0227_1993	93	44	0
Bp6497_MSHR0232_1993	117	72	56	0
Bp6549_MSHR0296_1994_high virulence	114	65	43	69	0

## Sheet: ST266
Supplementary Table 5. Pairwise SNP matrix for genomes of Burkholderia pseudomallei isolates from goats (blue font) and soil (orange font). SNPs were identified via comparison to a high quality reference genome within each multi-locus sequence type (MLST) group.
	Legend ST266
	Red	Red shows the closest genetic connection (42 SNPs) among all ST266 isolates in this study; both isolates were from the same 2006 soil sample (NAU44A, 10 cm).
	Orange	Orange shows the closest genetic connection (72 SNPs) between soil isolates from 1993 (MSHR0226) and 1994 (MSHR0294).
	Yellow	Yellow shows the closest genetic connection (64 SNPs) between soil isolates from 1994 (MSHR0294) and 2006 (NAU44A-02).
	Boxed	The box indicates 2006 isolates that were cultured from a single soil sample at 10 cm (NAU44A).
	Bp6509_MSHR0403_1996	Bp6523_MSHR0864_1999	Bp6492_MSHR0226_1993	Bp6548_MSHR0294_1994	Bp4118_NAU44A-02_2006	Bp4121_NAU44A-05_2006	Bp4122_NAU44A-06_2006_high virulence	Bp4123_NAU44A-07_2006	Bp4125_NAU44A-09_2006
Bp6509_MSHR0403_1996	0
Bp6523_MSHR0864_1999	717	0
Bp6492_MSHR0226_1993	748	89	0
Bp6548_MSHR0294_1994	724	71	72	0
Bp4118_NAU44A-02_2006	712	69	72	64	0
Bp4121_NAU44A-05_2006	706	59	78	70	62	0
Bp4122_NAU44A-06_2006_high virulence	728	65	84	68	42	54	0
Bp4123_NAU44A-07_2006	736	101	108	86	90	80	90	0
Bp4125_NAU44A-09_2006	771	116	123	119	101	83	91	143	0

## Sheet: ST326
Supplementary Table 5. Pairwise SNP matrix for genomes of Burkholderia pseudomallei isolates from goats (blue font) and soil (orange font). SNPs were identified via comparison to a high quality reference genome within each multi-locus sequence type (MLST) group.
	Legend ST326
	Red	Red highlights 5 closely related clones that yielded 0-1 SNPs. These isolates were cultured from 4 holes located within ~30 meters of each other, and originated within the two goat enclosures and the irrigated walkway between.
	Blue	Blue indicates pairwise genome comparisons among closely related isolates within an individual soil sample (NAU14A, 10 cm) that yielded 1 SNP.
	Boxed	Boxes indicates 2006 isolates that were cultured from single soil samples.
	Bp4011_NAU2B-01_2006	Bp4013_NAU2B-04_2006	Bp4014_NAU2B-05_2006	Bp4015_NAU2B-06_2006	Bp4017_NAU2B-08_2006	Bp4018_NAU2B-09_2006	Bp4019_NAU2B-10_2006	Bp4020_NAU2B-11_2006	Bp4021_NAU2B-12_2006	Bp4028_NAU14A-02_2006	Bp4029_NAU14A-03_2006	Bp4030_NAU14A-04_2006	Bp4031_NAU14A-05_2006	Bp4032_NAU14A-07_2006	Bp4033_NAU14A-08_2006	Bp4035_NAU14A-10_2006	Bp4037_NAU14B-01_2006	Bp4038_NAU14B-02_2006	Bp4039_NAU14B-03_2006_low virulence	Bp4041_NAU14B-05_2006	Bp4042_NAU14B-06_2006_intermediate virulence	Bp4044_NAU14B-08_2006	Bp4045_NAU14B-09_2006	Bp4046_NAU14B-10_2006	Bp4052_NAU20B-02_2006	Bp4055_NAU20B-05_2006	Bp4058_NAU20B-08_2006	Bp4060_NAU20B-10_2006	Bp4083_NAU22A-03_2006	Bp4085_NAU22A-05_2006	Bp4086_NAU22B-01_2006	Bp4092_NAU24B-03_2006	Bp4094_NAU24B-05_2006	Bp4096_NAU33A-01_2006	Bp4098_NAU33A-03_2006	Bp4108_NAU35A-04_2006_low virulence	Bp4101_NAU33A-06_2006	Bp4102_NAU33A-07_2006	Bp4105_NAU35A-01_2006	Bp4106_NAU35A-02_2006	Bp4107_NAU35A-03_2006	Bp4108_NAU35A-04_2006	Bp4109_NAU35B-01_2006	Bp4110_NAU35B-02_2006	Bp4111_NAU35B-03_2006	Bp4112_NAU35B-04_2006	Bp4113_NAU35B-05_2006
Bp4011_NAU2B-01_2006	0
Bp4013_NAU2B-04_2006	12	0
Bp4014_NAU2B-05_2006	14	12	0
Bp4015_NAU2B-06_2006	8	6	8	0
Bp4017_NAU2B-08_2006	8	6	8	2	0
Bp4018_NAU2B-09_2006	8	6	8	2	2	0
Bp4019_NAU2B-10_2006	452	450	452	446	446	446	0
Bp4020_NAU2B-11_2006	9	7	9	3	3	3	447	0
Bp4021_NAU2B-12_2006	8	8	10	4	4	4	448	5	0
Bp4028_NAU14A-02_2006	10	10	12	6	6	6	450	7	6	0
Bp4029_NAU14A-03_2006	9	7	9	3	3	3	447	4	5	5	0
Bp4030_NAU14A-04_2006	10	8	10	4	4	4	448	5	6	4	3	0
Bp4031_NAU14A-05_2006	18	16	18	12	12	12	454	13	14	12	11	10	0
Bp4032_NAU14A-07_2006	10	8	10	4	4	4	448	5	6	6	1	4	12	0
Bp4033_NAU14A-08_2006	9	7	9	3	3	3	447	4	5	3	2	1	9	3	0
Bp4035_NAU14A-10_2006	10	8	10	4	4	4	448	5	6	4	3	2	10	4	1	0
Bp4037_NAU14B-01_2006	10	10	12	6	6	6	450	7	6	4	5	4	12	6	3	4	0
Bp4038_NAU14B-02_2006	13	11	13	7	7	7	451	8	9	7	6	5	13	7	4	5	7	0
Bp4039_NAU14B-03_2006_low virulence	11	9	11	5	5	5	449	6	7	5	4	3	11	5	2	3	5	6	0
Bp4041_NAU14B-05_2006	11	9	11	5	5	5	449	6	7	5	4	3	11	5	2	3	5	6	2	0
Bp4042_NAU14B-06_2006_intermediate virulence	13	11	13	7	7	7	451	8	9	7	6	5	13	7	4	5	7	8	6	6	0
Bp4044_NAU14B-08_2006	17	15	15	11	11	11	455	12	13	11	10	9	17	11	8	9	11	12	10	10	10	0
Bp4045_NAU14B-09_2006	11	9	11	5	5	5	449	6	7	5	4	3	11	5	2	3	5	6	4	4	6	10	0
Bp4046_NAU14B-10_2006	9	7	9	3	3	3	447	4	5	3	2	1	9	3	0	1	3	4	2	2	4	8	2	0
Bp4052_NAU20B-02_2006	15	13	15	9	9	9	453	10	11	11	8	9	17	9	8	9	11	12	10	10	12	16	10	8	0
Bp4055_NAU20B-05_2006	11	9	11	5	5	5	449	6	7	7	4	5	13	5	4	5	7	8	6	6	8	12	6	4	8	0
Bp4058_NAU20B-08_2006	10	10	12	6	6	6	450	7	6	6	5	6	14	6	5	6	6	9	5	5	9	13	7	5	9	5	0
Bp4060_NAU20B-10_2006	8	6	8	2	2	2	446	3	4	4	1	2	10	2	1	2	4	5	3	3	5	9	3	1	7	3	4	0
Bp4083_NAU22A-03_2006	10	8	10	4	4	4	448	5	6	6	3	4	12	4	3	4	6	7	5	5	7	11	5	3	9	5	6	2	0
Bp4085_NAU22A-05_2006	12	12	14	8	8	8	450	9	8	8	7	8	16	8	7	8	8	11	7	9	11	15	9	7	13	9	8	6	6	0
Bp4086_NAU22B-01_2006	11	9	11	5	5	5	449	6	7	7	4	5	13	5	4	5	7	8	4	4	8	12	6	4	10	6	5	3	3	7	0
Bp4092_NAU24B-03_2006	8	6	8	2	2	2	446	3	4	4	1	2	10	2	1	2	4	5	3	3	5	9	3	1	7	3	4	0	2	6	3	0
Bp4094_NAU24B-05_2006	47	45	47	41	41	41	485	42	43	43	40	41	49	41	40	41	43	44	42	42	44	48	42	40	46	42	43	39	41	45	42	39	0
Bp4096_NAU33A-01_2006	14	12	14	8	8	8	452	9	10	10	5	8	14	6	7	8	10	11	9	9	11	15	9	7	13	9	10	6	8	12	9	6	45	0
Bp4098_NAU33A-03_2006	63	61	63	57	57	57	501	58	59	59	56	57	65	57	56	57	59	60	58	58	60	64	58	56	62	58	59	55	57	61	58	55	94	61	0
Bp6763_NAU33A-04_2006	9	7	9	3	3	3	447	4	5	5	2	3	11	3	2	3	5	6	4	4	6	10	4	2	8	4	5	1	3	7	4	1	40	7	56	0
Bp4101_NAU33A-06_2006	10	8	10	4	4	4	448	5	6	6	3	4	12	4	3	4	6	7	5	5	7	11	5	3	9	5	6	2	4	8	5	2	41	8	57	3	0
Bp4102_NAU33A-07_2006	474	472	474	468	468	468	903	469	470	470	467	468	475	468	467	468	470	471	469	469	471	475	469	467	473	469	470	466	468	472	469	466	501	472	521	467	468	0
Bp4105_NAU35A-01_2006	8	6	8	2	2	2	446	3	4	4	1	2	10	2	1	2	4	5	3	3	5	9	3	1	7	3	4	0	2	6	3	0	39	6	55	1	2	466	0
Bp4106_NAU35A-02_2006	9	7	9	3	3	3	447	4	5	5	2	3	11	3	2	3	5	6	4	4	6	10	4	2	8	4	5	1	3	7	4	1	40	7	56	2	3	467	1	0
Bp4107_NAU35A-03_2006	26	24	26	20	20	20	464	21	22	22	19	20	28	20	19	20	22	23	21	21	23	27	21	19	25	21	22	18	20	24	21	18	57	24	73	19	20	484	18	19	0
Bp4108_NAU35A-04_2006_low virulence	14	12	14	8	8	8	452	9	10	10	7	8	14	8	7	8	10	11	9	9	11	15	9	7	13	9	10	6	8	12	9	6	45	12	61	7	8	472	6	7	24	0
Bp4109_NAU35B-01_2006	11	9	11	5	5	5	449	6	7	7	4	5	13	5	4	5	7	8	6	6	8	12	6	4	10	6	7	3	5	9	6	3	42	9	58	4	5	469	3	4	21	9	0
Bp4110_NAU35B-02_2006	11	9	11	5	5	5	449	6	7	7	4	5	13	5	4	5	7	8	6	6	8	12	6	4	10	6	7	3	5	9	6	3	42	9	58	4	5	469	3	4	21	9	6	0
Bp4111_NAU35B-03_2006	10	8	8	4	4	4	448	5	6	6	3	4	12	4	3	4	6	7	5	5	7	9	5	3	9	5	6	2	4	8	5	2	41	8	57	3	4	468	2	3	20	8	5	5	0
Bp4112_NAU35B-04_2006	11	9	11	5	5	5	449	6	7	7	4	5	13	5	4	5	7	8	6	6	8	12	6	4	4	6	7	3	5	9	6	3	42	9	58	4	5	469	3	4	21	9	6	6	5	0
Bp4113_NAU35B-05_2006	10	8	8	4	4	4	448	5	6	6	3	4	12	4	3	4	6	7	5	5	7	9	5	3	9	5	6	2	4	8	5	2	41	8	57	3	4	468	2	3	20	8	5	5	2	5	0
