# Supplementary material for: Melioidosis in goats at a single Australian farm was caused by multiple diverse lineages of Burkholderia pseudomallei present in soil
Source: PLoS Negl Trop Dis. 2024 Dec 19;18(12):e0012683. doi: 10.1371/journal.pntd.0012683 (PMC11698569; doi:10.1371/journal.pntd.0012683)
Supplement: S6 Table — Infection routes for BALB/c mice included subcutaneous (SC), intraperitoneal (IP), and intranasal (IN). As a comparison of mouse models, we also challenged C57BL/6J mice using four of the six isolates in the SC and IN routes. Each combination of mouse/isolate/infection route (five total) is shown on a separate worksheet. (XLSX) [file pntd.0012683.s008.xlsx]

## Sheet: SC BALBc -500 cfu
S6 Table. Survival and clinical data from the mouse challenge using six isolates of Burkholderia pseudomallei. Infection routes for BALB/c mice included subcutaneous (SC), intranasal (IN), and intraperitoneal (IP). As a comparison of mouse models, we also challenged C57BL/6J mice using four of the six isolates in the SC and IN routes. Each combination of mouse/isolate/infection route (five total)…
Bp strain ID	Backtritration (CFU)	Mouse#		Day 0	2	4	6	7	8	9	10	11	12	13	14	17	19	21
NAU14B-06	440	1	Body weight	19.6	19.7	19.6	nd	19.8	19.9	nd	19.9	20.1	nd	nd	19.3	19.4	18.9	19.3
			Clinical	0	0	0	0	0	0	0	0	0	0	0	0	0	0	0
		2	Body weight	19.5	19.5	19.5	nd	19.5	19.8	nd	19.9	19.9	nd	nd	20	18.9	18.8	19
			Clinical	0	0	0	0	0	0	0	0	0	0	0	0	0	0	0
		3	Body weight	18.5	19.8	19.5	nd	19.9	19.9	nd	19.8	19.5	nd	nd	19.1	19.6	19.1	19.5
			Clinical	0	0	0	0	0	0	0	0	0	0	0	0	0	0	0
		4	Body weight	19.9	19.8	19.9	nd	20.3	20.5	nd	20.5	20.6	nd	nd	20	20.2	20.7	20.6
			Clinical	0	0	0	0	0	0	0	0	0	0	0	0	0	0	0
		5	Body weight	19.2	19.1	19.8	nd	19.6	19.7	nd	19.9	20.2	nd	nd	19.8	19.5	19.8	19.7
			Clinical	0	0	0	0	0	0	0	0	0	0	0	0	0	0	0
NAU21B-09	1160	1	Body weight	19.2	19.6	19.7	nd	20.1	19.7	nd	19.7	19.7	nd	19.9	18.3	18.7	17.8	18
			Clinical	0	0	0	0	0	0	0	0	0	0	0	1	2	2	2
		2	Body weight	19.4	19	19.7	nd	19.4	19.7	nd	19.6	19.8	nd	20	19.4	18	19.2	19.4
			Clinical	0	0	0	0	0	0	0	0	0	0	0	0	2	2	2
		3	Body weight	19.4	18.8	19.9	nd	19.9	19.6	nd	18.6	17.1	nd	15.8
			Clinical	0	0	0	0	0	0	0	1	2	2	4
		4	Body weight	19.6	18.8	20.3	nd	19.5	18.3	nd	18	nd
			Clinical	0	0	0	0	0	1	1	2	5
		5	Body weight	18.8	18.2	18.6	nd	18.3	18.3	nd	18.7	19.1	nd	19.3	18.7	18.8
			Clinical	0	0	0	0	0	0	0	0	0	0	0	0	5
NAU24B-03	380	1	Body weight	20.4	20.6	21.1	nd	21.4	21.6	nd	21.4	21.4	nd	nd	21.3	21.6	21.5	22.2
			Clinical	0	0	0	0	0	0	0	0	0	0	0	0	0	0	0
		2	Body weight	18.5	18.9	19.1	nd	19.4	19.1	nd	19.2	19.3	nd	nd	19.1	18.6	19	18.9
			Clinical	0	0	0	0	0	0	0	0	0	0	0	0	0	0	0
		3	Body weight	19	18.5	19.3	nd	19.2	19.3	nd	19.4	19.8	nd	nd	19.3	20	19.6	19.9
			Clinical	0	0	0	0	0	0	0	0	0	0	0	0	0	0	0
		4	Body weight	19.6	19.6	19.9	nd	20.2	19.7	nd	20	20.3	nd	nd	18.6	16.2	15.2	14.1
			Clinical	0	0	0	0	0	0	0	0	0	0	0	0	0	2	3
		5	Body weight	19	19.2	19.5	nd	19.4	19.7	nd	19.7	19.8	nd	nd	19.8	19.8	20.3	20.9
			Clinical	0	0	0	0	0	0	0	0	0	0	0	0	0	0	0
NAU33A-04	480	1	Body weight	19.2	18.7	19.2	nd	19.2	19.5	nd	19.6	19.9	nd	nd	19.3	20.2	19.9	20
			Clinical	0	0	0	0	0	0	0	0	0	0	0	0	0	0	0
		2	Body weight	19.4	19.7	19.8	nd	19.8	20.1	nd	19.9	20	nd	nd	20.2	19.9	20	20.1
			Clinical	0	0	0	0	0	0	0	0	0	0	0	0	0	0	0
		3	Body weight	19	18.5	19.3	nd	19.2	19.3	nd	19.4	19.8	nd	nd	19.3	20	19.6	19.9
			Clinical	0	0	0	0	0	0	0	0	0	0	0	0	0	0	0
		4	Body weight	18.3	19	18.5	nd	18.6	18.7	nd	18.7	18.6	nd	nd	18.5	18.8	18.7	19.5
			Clinical	0	0	0	0	0	0	0	0	0	0	0	0	0	0	0
		5	Body weight	19.2	19.3	19	nd	19.2	19.5	nd	19.6	19.5	nd	nd	19.6	19.8	20.3	20.6
			Clinical	0	0	0	0	0	0	0	0	0	0	0	0	0	0	0
NAU44A-06	680	1	Body weight	20.6	20	20.1	nd	18.1	18.1	17.4	17	16.8
			Clinical	0	1	1	1	2	3	3	3	4
		2	Body weight	19.4	18.6	18.2	nd	17.8	17.8	17.1	17.2	17.4	16.5
			Clinical	0	1	1	1	2	3	3	3	3	4
		3	Body weight	20.1	18.9	18.7	nd	17.3	17.3	16.7
			Clinical	0	0	1	1	2	3	4
		4	Body weight	20.7	19.2	18.1	nd	17.4	17	17.3	17.3	17.3
			Clinical	0	0	1	1	2	3	3	3	4
		5	Body weight	19.8	19.3	19	nd	17	17	16.5
			Clinical	0	0	1	1	2	3	4
MSHR0296	360	1	Body weight	18.7	18.4	16.3	14.9	13.6
			Clinical	0	0	1	2	4
		2	Body weight	19.3	19.8	18.1	17.5	16.2
			Clinical	0	0	1	2	4
		3	Body weight	19.1	17.9	16.9	16.4	16.1
			Clinical	0	0	1	2	4
		4	Body weight	17.5	18.7	17.9	16.1	16
			Clinical	0	0	1	2	4
		5	Body weight	18.1	18.5	17.5	16.3	16
			Clinical	0	0	1	nd	4
Bp strain ID	Backtritration (CFU)	Mouse#		Day 0	1	3	5	6	7	8	9	10	11	12	13	14	15	18	21
NCTC 13178 (virulent control)	1928	1	Body weight	18.1	17.1
			Clinical	0	0	5
		2	Body weight	18.5	17.5
			Clinical	0	0	5
		3	Body weight	17.1	18.4	16.9	16.1
			Clinical	0	0	3	4
		4	Body weight	17.3	18.2	15.7
			Clinical	0	0	4
		5	Body weight	18.9	18	14.3
			Clinical	0	0	4
NCTC 13179 (attenuated control)	572	1	Body weight	18.2	18.5	18.3	18.8	18.9	18.9	19.2	18.6	nd	18.7	nd	19.3	nd	19.4	19.6	19.5
			Clinical	0	0	0	0	0	0	0	0	0	0	0	0	0	0	0	0
		2	Body weight	18.5	18.5	18.4	19.2	19.3	19.4	19.6	19.5	nd	19.3	nd	20.3	nd	20.5	21.4	21.7
			Clinical	0	0	0	0	0	0	0	0	0	0	0	0	0	0	0	0
		3	Body weight	17	17.3	17.1	17.6	17.5	17.5	17.7	17.5	nd	17.7	nd	18.1	nd	18.4	18.8	18.7
			Clinical	0	0	0	0	0	0	0	0	0	0	0	0	0	0	0	0
		4	Body weight	17.3	17.5	17.2	17.7	17.6	17.8	18.1	17.7	nd	17.9	nd	18.3	nd	18.1	18.5	18.6
			Clinical	0	0	0	0	0	0	0	0	0	0	0	0	0	0	0	0
		5	Body weight	18.8	18.8	18.6	19.4	19.3	19.3	19	18.7	nd	19.6	nd	19.5	nd	19.8	20.3	20.5
			Clinical	0	0	0	0	0	0	0	0	0	0	0	0	0	0	0	0
exp 10 B
Clinical codes:	0	Normal
	1	Questionable illness
	2	Definitely ill, mild
	3	Sick, moderate
	4	Sick, moribund and euthanized
	5	Found dead
Note:	6-8 wk old female BALB/c
	SC in medial right leg
	50 uL (aimed at 500 CFU)

## Sheet: IN BALBc - 500 cfu
Bp strain ID	Backtritration (CFU)	Mouse#		Day 0	1	2	3	4
NAU14B-06	2870	1	Body weight	19.5	17	16.6
			Clinical	0	1	4
		2	Body weight	17.6	16.7	15.2
			Clinical	0	2	4
		3	Body weight	18	16.6	15.2
			Clinical	0	1	4
		4	Body weight	16.7	16	14.7
			Clinical	0	2	4
		5	Body weight	18.3	17.1	16.1
			Clinical	0	2	4
NAU21B-09	836	1	Body weight	20.4	19.1	17.2	16.1
			Clinical	0	0	2	4
		2	Body weight	18.7	17.3	15.5	nd
			Clinical	0	0	2	5
		3	Body weight	18.7	17.4	15.4	14
			Clinical	0	0	2	4
		4	Body weight	17.8	16.9	15	14
			Clinical	0	0	2	4
		5	Body weight	18.3	17.2	15.1	nd
			Clinical	0	0	2	5
NAU24B-03	926	1	Body weight	18	17.7	14.9	13.7
			Clinical	0	0	3	4
		2	Body weight	17.5	16.7	14.4	13.4
			Clinical	0	0	3	4
		3	Body weight	17.1	15.9	14.1	13.1
			Clinical	0	0	3	4
		4	Body weight	18.4	17.8	15.4	14.2
			Clinical	0	0	3	4
		5	Body weight	16.9	15.9	13.8	12.5
			Clinical	0	1	3	4
NAU33A-04	733	1	Body weight	16.4	16	14.2	12.8
			Clinical	0	0	3	4
		2	Body weight	17.8	17	14.7	13.5
			Clinical	0	0	3	4
		3	Body weight	16.5	16.1	14	12.7
			Clinical	0	0	3	4
		4	Body weight	17.5	17	14.6	13.4
			Clinical	0	0	3	4
		5	Body weight	15.7	15.7	13.6	12.5
			Clinical	0	0	3	4
NAU44A-06	753	1	Body weight	16.4	15.7	14.1
			Clinical	0	0	4
		2	Body weight	19.3	18.5	16.6
			Clinical	0	0	4
		3	Body weight	18.6	17.9	16
			Clinical	0	0	4
		4	Body weight	18.4	17	15.8
			Clinical	0	0	4
		5	Body weight	18.8	18.5	16.1
			Clinical	0	0	4
MSHR0296	635	1	Body weight	18.3	17.8	15.4
			Clinical	0	0	4
		2	Body weight	18.4	17.7	15.5
			Clinical	0	0	4
		3	Body weight	18.7	18.3	15.8
			Clinical	0	0	4
		4	Body weight	19.9	19.3	16.8
			Clinical	0	0	4
		5	Body weight	17.5	16.9	14.6
			Clinical	0	0	4
exp. 16
Clinical codes:	0	Normal
	1	Questionable illness
	2	Definitely ill, mild
	3	Sick, moderate
	4	Sick, moribund and euthanized
	5	Found dead
Note:	6-8 wk old female BALB/c
	Intranasal inoculation
	25 uL (aimed at 1000 CFU)

## Sheet: IP BALBc -1000 cfu
Bp strain ID	Backtritration (CFU)	Mouse#		Day 0	1	2	3	4	5	6	7	8	9	10
NAU14B-06	280	1	BW	18.9	18.5	16	14.6
			Clinical	0	1	2	4
		2	BW	19.6	19.2	17.5	18.5	19.1	19.3	20.1	19.9	19.9	19.9	20
			Clinical	0	1	2	2	2	2	1	1	1	1	1
		3	BW	19.8	18.7	no data
			Clinical	0	1	5
		4	BW	18.1	17.5	15.2	14.4
			Clinical	0	1	2	4
		5	BW	18.4	17.8	15.4	15	14.5
			Clinical	0	1	2	2	4
NAU21B-09	730	1	BW	20.7	20.2	19.5	19.9	20	20.2	20.4	20.8	20.1	19.6	19.6
			Clinical	0	0	0	0	0	0	0	1	2	2	2
		2	BW	17.6	18.3	16.9	17.9	17.5	17.1	16.5	16.4	16	16.2	16
			Clinical	0	0	1	2	2	2	2	2	2	2	2
		3	BW	19.6	20.7	19	19.8	20.1	20	19.9	20	19.3	18.8	17.2
			Clinical	0	0	0	0	0	0	0	1	2	2	2
		4	BW	18.5	18.6	16	16.5	17	17.2	17.6	17.4	16.6	16.6	16.1
			Clinical	0	0	2	1	1	1	1	2	2	2	2
		5	BW	18.4	18.2	16.6	16.9	17.4	17.5	17.4	17.1	16.8	15.7	14.9
			Clinical	0	0	1	2	2	2	2	2	2	2	2
NAU24B-03	700	1	BW	17.4	16.7	16	16.5	15.9	15.7	15.8	14.7	no data	no data	13.9
			Clinical	0	0	0	0	0	0	1	1	1	2	2
		2	BW	17.6	18.3	16.9	17.9	17.5	17.1	16.5	16.4	16	16.2	16
			Clinical	0	0	1	2	2	2	2	2	2	2	2
		3	BW	19.3	18.6	17.3	17.9	18.3	18.5	18.9	18.9	no data	no data	19.2
			Clinical	0	0	0	0	0	0	0	0	0	0	0
		4	BW	19.8	19.5	18.5	19.4	19.8	20	20.4	19.8	no data	no data	20
			Clinical	0	0	0	0	0	0	0	0	0	0	0
		5	BW	18.9	18.6	17.2	17.5	18.1	18.3	19.1	19	no data	no data	19.4
			Clinical	0	0	0	0	0	0	0	0	0	0	0
NAU33A-04	1120	1	BW	20.5	20.6	20.4	20.8	20.9	20.9	20.7	21	20.9	20.4	20.2
			Clinical	0	0	0	0	0	0	0	0	0	0	0
		2	BW	21.6	21	18.8	20.1	20.4	20.3	20.3	20.2	20.1	21	21.1
			Clinical	0	0	0	0	0	0	0	0	0	0	0
		3	BW	18.6	19	18	18.7	19.1	18.8	18.6	19.2	19.2	19.3	19.1
			Clinical	0	0	0	0	0	0	0	0	0	0	0
		4	BW	18.8	19.2	17.5	18.2	19.4	20	19.6	19.8	19.7	19.6	19.3
			Clinical	0	0	0	0	0	0	0	0	0	0	0
		5	BW	19.8	19.3	17.9	19.3	19.5	19.6	19.6	20.2	20.2	19.8	19.2
			Clinical	0	0	0	0	0	0	0	0	0	0	0
NAU44A-06	1800	1	BW	17.7	17.8	15.5	no data
			Clinical	0	1	2	5
		2	BW	18.9	18.8	16.8	16.4
			Clinical	0	0	2	4
		3	BW	18.1	17.4	15.2	14.1
			Clinical	0	0	2	4
		4	BW	18.1	17.7	15.3	no data
			Clinical	0	0	2	5
		5	BW	17.4	17	15.6	14.6	13.3
			Clinical	0	0	2	2	4
MSHR0296	1390	1	BW	18.7	18.6	16.3	15.1
			Clinical	0	0	2	4
		2	BW	18.5	18	15.7	14.9
			Clinical	0	0	2	4
		3	BW	19.7	18.9	16.9	16.6	16.1
			Clinical	0	0	2	2	4
		4	BW	19.3	18.9	16.5	nd
			Clinical	0	0	2	5
		5	BW	18.5	18.2	16.1	14.9
			Clinical	0	0	2	4
Clinical codes:	0	Normal
	1	Questionable illness
	2	Definitely ill, mild
	3	Sick, moderate
	4	Sick, moribund and euthanized
	5	Found dead
Note:	6-8 wk old female BALB/c
	Intraperitoneal injection
	100 uL (aimed at 1000 CFU)

## Sheet: SC C57BL6J-1000 cfu
Bp strain ID	Backtritration (CFU)	Mouse#		Day 0	1	2	3	4	5	6	7	9	11	14	16	21	23	25	28
NAU24B-03	1705	1	Body weight	19.8	19.8	19.9	20.2	20.8	20.8	20.9	20.8	21.1	21.4	21.3	21.3	21.4	21.6	21.9	22
			Clinical	0	0	0	0	0	0	0	0	0	0	0	0	0	0	0	0
		2	Body weight	20	20.2	20.7	21	21.3	21.4	21.5	21.7	22	22.4	22.8	23.3	23.5	23.5	23.6	24
			Clinical	0	0	0	0	0	0	0	0	0	0	0	0	0	0	0	0
		3	Body weight	21.3	21.3	21.5	21.6	21.8	22	22	22.1	22.4	22.8	23.9	23.9	24	24	24.2	24.5
			Clinical	0	0	0	0	0	0	0	0	0	0	0	0	0	0	0	0
		4	Body weight	20.3	20.4	20.7	20.9	20.9	21.4	21.8	22	22	22	22.1	22.5	22.7	22.8	23.1	23.2
			Clinical	0	0	0	0	0	0	0	0	0	0	0	0	0	0	0	0
		5	Body weight	18.4	18.5	18.5	19	19.4	19.4	19.5	19.6	19.7	20.4	20.7	20.5	20.6	20.8	21	21.5
			Clinical	0	0	0	0	0	0	0	0	0	0	0	0	0	0	0	0
NAU33A-04	2058	1	Body weight	20.7	20.9	21.2	21.3	21.5	21.4	21.5	21.5	21.7	22	22	21.9	22.1	22.1	22.4	22.6
			Clinical	0	0	0	0	0	0	0	0	0	0	0	0	0	0	0	0
		2	Body weight	20.4	20.6	20.9	21	21.2	21.4	21.7	21.8	22.1	22.2	21.6	22.2	22.1	22.2	22.3	22.6
			Clinical	0	0	0	0	0	0	0	0	0	0	0	0	0	0	0	0
		3	Body weight	20.1	20.4	20.9	21.1	21	21	20.8	20.9	21.3	21.6	20.8	21.1	21.1	21.3	21.6	21.7
			Clinical	0	0	0	0	0	0	0	0	0	0	0	0	0	0	0	0
		4	Body weight	21.7	21.7	21.6	21.7	21.6	21.9	22.2	22.5	22.8	23.1	22.3	22.7	22.6	22.7	23	23.1
			Clinical	0	0	0	0	0	0	0	0	0	0	0	0	0	0	0	0
		5	Body weight	19.6	20	20.7	21	21.2	21.3	21.2	21.2	21.3	21.5	21.4	21	21.1	21.2	21.4	21.7
			Clinical	0	0	0	0	0	0	0	0	0	0	0	0	0	0	0	0
NAU44A-06	2018	1	Body weight	19	19.2	19.5	19.8	20.3	20.1	20	19.8	20.1	20.6	20	20.9	20.8	20.9	21.1	21.2
			Clinical	0	0	0	0	0	0	0	0	0	0	0	0	0	0	0	0
		2	Body weight	18.5	18.9	19.5	19.8	20.1	20.2	20.4	20.4	20.7	21.2	20.5	21.5	21.5	21.7	22	22
			Clinical	0	0	0	0	0	0	0	0	0	0	0	0	0	0	0	0
		3	Body weight	20.3	20.7	21.3	21.1	21.1	21.1	21.3	21.3	21.7	21.8	21.5	21.9	22	22.1	22.3	22.5
			Clinical	0	0	0	0	0	0	0	0	0	0	0	0	0	0	0	0
		4	Body weight	19.8	20.1	20.6	20.7	20.8	21	21.1	21.2	21.8	22.6	21.2	21.4	21.5	21.7	23.1	23.4
			Clinical	0	0	0	0	0	0	0	0	0	0	0	0	0	0	0	0
		5	Body weight	19.3	19.4	19.6	19.7	19.9	20	20.4	20.8	21.2	21.8	21.1	22.4	22.6	22.6	22.8	23
			Clinical	0	0	0	0	0	0	0	0	0	0	0	0	0	0	0	0
MSHR0296	1505	1	Body weight	17.8	18.1	18.7	19.1	19.5	19.7	19.9	19.9	20.1	20.5	20.5	20.5	20.5	20.6	20.8	21.1
			Clinical	0	0	0	0	0	0	0	0	0	0	0	0	0	0	0	0
		2	Body weight	19	19.1	19.4	19.3	19.2	19	18.8	18.7	18.4	18.7	17.9
			Clinical	0	0	0	0	0	0	0	0	0	0	4
		3	Body weight	21.4	21.5	21.7	21.7	21.9	22	22.2	22.2	21.7	22.8	23.1	23.1	23.2	23.2	23	23.2
			Clinical	0	0	0	0	0	0	0	0	0	0	0	0	0	0	0	0
		4	Body weight	20.5	20.4	20.9	20.8	20.5	20.9	21.3	21.7	21.7	21.8	21.8	21.1
			Clinical	0	0	0	0	0	0	0	0	0	0	0	4
		5	Body weight	21	20.9	20.5	20.5	20.5	20.2	19.6	18.2	18.1	17.6	15.9	nd
			Clinical	0	0	0	0	0	0	0	0	0	0	1	5
exp 23
Clinical codes:	0	Normal
	1	Questionable illness
	2	Definitely ill, mild
	3	Sick, moderate
	4	Sick, moribund and euthanized
	5	Found dead
Note:	6-8 wk old femaleC57BL/6
	SC in medial right leg
	50 uL (aimed at 1000 CFU)

## Sheet: IN C57BL6J -1000 CFU
Bp strain ID	Backtritration (CFU)	Mouse#		Day 0	1	2	3	4
NAU24B-03	425	1	Body weight	21.9	19.6	16.5	15.1
			Clinical	0	1	3	4
		2	Body weight	19.9	18.7	16.2	15.3
			Clinical	0	1	3	4
		3	Body weight	21	19.3	17.7	nd
			Clinical	0	1	3	5
		4	Body weight	19.6	17.7	16	13.7
			Clinical	0	1	3	4
		5	Body weight	20.3	19.4	17.3	15.2
			Clinical	0	1	3	4
NAU33A-04	375	1	Body weight	18.5	18	15.4
			Clinical	0	1	4
		2	Body weight	19.3	18.1	16
			Clinical	0	2	4
		3	Body weight	20.2	18.4	15.8
			Clinical	0	1	4
		4	Body weight	19.6	18	nd
			Clinical	0	1	5
		5	Body weight	19.1	17.6	16.1
			Clinical	0	1	4
NAU44A-06	400	1	Body weight	19.7	18.4	nd
			Clinical	0	2	5
		2	Body weight	19.4	18.3	16.7
			Clinical	0	2	4
		3	Body weight	19.5	18	16.4
			Clinical	0	2	4
		4	Body weight	19.3	17.4	15.7
			Clinical	0	2	4
		5	Body weight	20.1	18.4	16.9
			Clinical	0	2	4
MSHR0296	775	1	Body weight	19.4	18.1	16.4
			Clinical	0	1	4
		2	Body weight	20.1	18.1	16.9
			Clinical	0	1	4
		3	Body weight	19.4	17.7	16.4
			Clinical	0	1	4
		4	Body weight	14.8	13.3	12.5
			Clinical	0	1	4
		5	Body weight	19.1	17.8	16.3
			Clinical	0	2	4
exp. 19
Clinical codes:	0	Normal
	1	Questionable illness
	2	Definitely ill, mild
	3	Sick, moderate
	4	Sick, moribund and euthanized
	5	Found dead
Note:	6-8 wk old female C57BL/6
	Intranasal inoculation
	25 uL (aimed at 1000 CFU)
