# Supplementary material for: Melioidosis in goats at a single Australian farm was caused by multiple diverse lineages of Burkholderia pseudomallei present in soil
Source: PLoS Negl Trop Dis. 2024 Dec 19;18(12):e0012683. doi: 10.1371/journal.pntd.0012683 (PMC11698569; doi:10.1371/journal.pntd.0012683)
Supplement: S7 Table — The sequence reads for each locus were tested for breadth of coverage against reference genome K96243 and the percentage recorded. (XLSX) [file pntd.0012683.s009.xlsx]

## Sheet: 21 TOP LOCI
S7 Table. List of 21 virulence loci of 552 loci screened across 92 Burkholderia pseudomallei genomes from this study (S3 Table). The sequence reads for each locus were tested for breadth of coverage against reference genome K96243 and the percentage recorded.
	BPSS2074_lfpA	BMA2880_BMA2880_3_oxoacyl_ACP_synthase_2972827_2973891_forward	fhaB1_MSHR305	BMAA0630_BMAA0630_aldehyde_dehydrogenase_636017_637465_forward	BPSL1705_BPSL1705_hypothetical_protein_1982643_1987463_forward	BPSL2675_wbiF_glycosyl_transferase_3200555_3201385_reverse	BPSL2673_wbiH_undecaprenyl_phosphate_N_acetylglucosaminyltransferase_3198565_3199575_reverse	BPSL2674_wbiG_epimerase/dehydratase_3199593_3200558_reverse	BPSL2676_wbiE_glycosyl_transferase_3201460_3203301_reverse	BPSL2677_wbiD_O_antigen_methyl_transferase_3203353_3205077_reverse	BPSL2678_wbiC_glycosyl_transferase_3205081_3206004_reverse	BPSL2679_wbiB_epimerase/dehydratase_3206025_3207116_reverse	BPSL2680_wbiA_O_antigen_acetylase_3207116_3208354_reverse	BPSL2681_wzt_ABC_transporter_ATP_binding_protein_3208351_3209760_reverse	BPSL2682_wzm_ABC_transporter_membrane_permease_3209750_3210583_reverse	BPSL2683_rmlD_dTDP_4_dehydrorhamnose_reductase_3210610_3211506_reverse	BPSL2684_rmlC_dTDP_6_deoxy_D_glucose_3,5_epimerase_3211503_3212054_reverse	BPSS0120_BPSS0120_fimbrial_usher_protein_153167_155551_reverse	YLF_BPSS0120	BPSS0121_BPSS0121_periplasmic_chaperone_protein_155912_156622_reverse	Bp305_BURPS305_5421
Bp6491_MSHR0225_ST260	100	100	100	16.5631	0	5.65584	0	7.14286	0	0.057971	0	0	0	0	0	6.02007	0	0	0	0	100
Bp6497_MSHR0232_ST260	100	100	100	9.73085	0	0	0	0	0	5.15942	0	0	0	0	0	0	0	0	0	0	100
Bp6549_MSHR0296_ST260_high_virulence	100	100	100	9.59282	0	0	0	0	0	0	0	0	0	0	0	0	0	0	0	0	100
Bp6488_MSHR0213_ST260	100	100	100	9.73085	0	0	0	0	0	0	0	0	0	0	0	0	0	0	0	0	100
Bp6493_MSHR0227_ST260	100	100	100	9.73085	0	0	0	0	0	0	0	0	0	0	0	0	0	0	0	0	100
Bp6509_MSHR0403_ST266	100	100	88.8996	69.2202	100	100	100	100	100	100	100	100	100	100	100	100	100	0	0	0	100
Bp6523_MSHR0864_ST266	100	100	88.8138	92.7536	100	100	100	100	100	100	100	100	100	100	100	100	100	0	0	0	84.6667
Bp6548_MSHR0294_ST266	100	100	89.3393	9.73085	100	100	100	100	100	100	100	100	100	100	100	100	100	0	0	0	0
Bp4123_NAU44A-07_ST266	100	100	88.4384	4.55487	100	100	100	100	100	100	100	100	100	100	100	100	100	0	0	0	0
Bp4125_NAU44A-09_ST266	100	100	89.3393	9.73085	100	100	100	100	100	100	100	100	100	100	100	100	100	0	0	0	0
Bp4118_NAU44A-02_ST266	100	100	88.6422	9.24776	100	100	100	100	100	100	100	100	100	100	100	100	100	0	0	0	0
Bp4121_NAU44A-05_ST266	100	100	97.6727	55.6936	100	100	100	100	100	100	100	100	100	100	100	100	100	0	0	0	85.5556
Bp4122_NAU44A-06_ST266_high_virulence	100	100	88.8138	9.73085	100	100	100	100	100	100	100	100	100	100	100	100	100	0	0	1.82841	0
Bp6492_MSHR0226_ST266	100	100	88.8031	12.8364	100	100	100	100	100	100	100	100	100	100	100	100	100	0	0	0	0
Bp4023_NAU5B-01_ST1488	0	100	0	99.3099	86.5588	99.3983	100	100	100	100	100	100	100	100	100	100	100	0	0	0	0
Bp6483_MSHR0151_ST328	0	100	0	14.9068	100	100	100	100	100	100	100	100	100	100	100	100	100	100	100	100	0
Bp6514_MSHR0474_ST1356	0	100	100	100	99.6681	100	100	100	100	100	100	100	100	100	100	100	100	0	0	0	0
Bp6525_MSHR1111_ST1986	100	100	88.9211	100	97.3035	100	100	100	100	100	100	100	100	100	100	100	100	25.2411	36.2264	83.5443	100
Bp6516_MSHR0490_ST617	100	50.0469	89.039	100	47.6665	100	100	100	100	100	100	100	100	100	100	100	100	0	0	0	100
Bp6500_MSHR0267_ST617	100	100	98.0802	100	0	99.3983	100	100	100	100	100	100	100	100	100	100	100	0	0	0	100
Bp6501_MSHR0283_ST617	100	98.6854	94.3908	100	0	99.3983	100	100	100	100	100	100	100	100	100	100	100	0	0	0	100
Bp6507_MSHR0368_ST617	100	0.0938967	89.1141	100	2.55134	99.3983	100	100	100	100	100	100	100	100	100	100	100	0	0	0	100
Bp6510_MSHR0406_ST617	100	0	89.3393	100	0	99.3983	100	100	100	100	100	100	100	100	100	100	100	0	0	0	100
Bp6481_MSHR0147_ST617	100	0	89.0605	100	0	99.3983	100	100	100	100	100	100	100	100	100	100	100	0	0	0	100
Bp6484_MSHR0191_ST617	100	0	88.9961	99.0338	0	99.3983	100	100	100	100	100	100	100	100	100	100	100	0	0	0	100
Bp6482_MSHR0148_ST617	100	0	89.3393	99.931	0	99.3983	100	100	100	100	100	100	100	100	100	100	100	0	0	0	100
Bp6485_MSHR0197_ST617	100	11.1737	90.873	100	0	99.3983	100	100	100	100	100	100	100	100	100	100	100	0	0	0	100
Bp6508_MSHR0402_ST617	100	35.3991	89.2643	100	11.4706	99.3983	100	100	100	100	100	100	100	100	100	100	100	0	0	0	100
Bp6505_MSHR0351_ST617	100	0	89.3393	100	0	99.3983	100	100	100	100	100	100	100	100	100	100	100	0	0	0	100
Bp6546_MSHR0199_ST617	100	0	89.3393	100	0	99.3983	100	100	100	100	100	100	100	100	100	100	100	0	0	0	100
Bp6544_MSHR0190_ST617	100	0	89.3393	100	0	99.3983	100	100	100	100	100	100	100	100	100	100	100	0	0	0	100
Bp6486_MSHR0200_ST617	100	0	89.1892	100	1.63866	99.639	100	100	100	100	100	100	100	100	100	100	100	0	0	0	100
Bp4314_MSHR0511_ST617	100	0	89.0069	100	0	99.3983	100	100	100	100	100	100	100	100	100	100	100	0	0	0	100
Bp6504_MSHR0347_ST617	100	0	89.3393	100	0	99.3983	100	100	100	100	100	100	100	100	100	100	100	0	0	0	100
Bp4194_MSHR0146_ST617	100	0	91.8061	100	3.15287	99.3983	100	100	100	100	100	100	100	100	100	100	100	0	0	0	100
Bp6530_NAU21B-09_ST617_intermediate_virulence	100	91.0798	89.3393	100	2.36465	99.3983	100	100	100	100	100	100	100	100	100	100	100	97.2327	96.5199	100	100
Bp6498_MSHR0244_ST617	100	4.41315	89.4144	100	0	99.7593	100	100	100	100	100	100	100	100	100	100	100	0	0	0	100
Bp6499_MSHR0265_ST617	100	0	89.3608	100	0	99.8797	100	100	100	100	100	100	100	100	100	100	100	0	0	0	100
Bp4026_NAU13B-01_ST617	100	0	88.964	100	0.477079	99.3983	100	100	100	100	100	100	100	100	100	100	100	0	0	0	100
Bp4077_NAU21B-11_ST617	100	0	89.1785	100	0	99.5187	100	100	100	100	100	100	100	100	100	100	100	0	0	0	100
Bp4078_NAU21B-12_ST617	100	0	89.0927	100	0	99.3983	100	100	100	100	100	100	100	100	100	100	100	0	0	0	100
Bp4073_NAU21B-07_ST617	100	0	89.3393	100	1.99129	99.3983	100	100	100	100	100	100	100	100	100	100	100	0	0	0	100
Bp4069_NAU21B-03_ST617	100	0	89.157	100	89.5665	99.3983	100	100	100	100	100	100	100	100	100	100	100	0	0	0	100
Bp4070_NAU21B-04_ST617	100	0	89.3608	100	0	99.3983	100	100	100	100	100	100	100	100	100	100	100	0	0	0	100
Bp6754_NAU20B-16_ST617	100	0	89.3393	100	0	99.3983	100	100	100	100	100	100	100	100	100	100	100	0	0	0	100
Bp4042_NAU14B-06_ST326_intermediate_virulence	0	0	0	98.7578	100	100	100	100	100	100	100	100	100	100	100	100	100	0	0	0	0
Bp6763_NAU33A-04_ST326_low_virulence	0	0	0	99.3099	99.9793	100	100	100	100	100	100	100	100	100	100	100	100	0	0	0	0
Bp4092_NAU24B-03_ST326_low_virulence	0	0	0	99.4479	100	100	100	100	100	100	100	100	100	100	100	100	100	0	0	0	0
Bp4013_NAU2B-04_ST326	0	0	0	99.2409	100	100	100	100	100	100	100	100	100	100	100	100	100	0	0	0	0
Bp4045_NAU14B-09_ST326	0	0	0	99.2409	100	100	100	100	100	100	100	100	100	100	100	100	100	0	0	0	0
Bp4111_NAU35B-03_ST326	0	0	0	98.6888	100	100	100	100	100	100	100	100	100	100	100	100	100	0	0	0	0
Bp4019_NAU2B-10_ST326	98.4287	0	82.1858	100	100	100	100	100	100	100	100	100	100	100	100	100	100	0	0	0	93.3333
Bp4085_NAU22A-05_ST326	100	0	88.2239	100	100	100	100	100	100	100	100	100	100	100	100	100	100	0	0	0	99.8519
Bp4112_NAU35B-04_ST326	0	0	0	99.2409	100	100	100	100	100	100	100	100	100	100	100	100	100	0	0	0	0
Bp4098_NAU33A-03_ST326	0	0	0	99.2409	100	100	100	100	100	100	100	100	100	100	100	100	100	0	0	0	0
Bp4083_NAU22A-03_ST326	0	0	0	99.2409	100	100	100	100	100	100	100	100	100	100	100	100	100	0	0	0	0
Bp4102_NAU33A-07_ST326	0	0	0.0858001	99.2409	100	100	100	100	100	100	100	99.4505	100	100	100	100	100	0	0	0	0
Bp4094_NAU24B-05_ST326	0	0	0	99.2409	100	100	100	100	100	100	100	100	100	100	100	100	100	0	0	0	0
Bp4106_NAU35A-02_ST326	0	0	0	99.2409	100	100	100	100	100	100	100	100	100	100	100	100	100	0	0	0	0
Bp4060_NAU20B-10_ST326	0	0	0	99.3099	100	100	100	100	100	100	100	100	100	100	100	100	100	0	0	0	0
Bp4110_NAU35B-02_ST326	0	0	0	99.2409	100	100	100	100	100	100	100	100	100	100	100	100	100	0	0	0	0
Bp4029_NAU14A-03_ST326	0	0	0	99.2409	100	100	100	100	100	100	100	100	100	100	100	100	100	0	0	0	0
Bp4030_NAU14A-04_ST326	0	0	0	99.2409	100	100	100	100	100	100	100	100	100	100	100	100	100	0	0	0	0
Bp4113_NAU35B-05_ST326	0	0	0	99.2409	100	100	100	100	100	100	100	100	100	100	100	100	100	0	0	0	0
Bp4052_NAU20B-02_ST326	0	0	0	99.2409	100	100	100	100	100	100	100	100	100	100	100	100	100	0	0	0	0
Bp4028_NAU14A-02_ST326	0	0	0	99.2409	100	100	100	100	100	100	100	100	100	100	100	100	100	0	0	0	0
Bp4037_NAU14B-01_ST326	0	0	0	99.2409	100	100	100	100	100	100	100	100	100	100	100	100	100	0	0	0	0
Bp4101_NAU33A-06_ST326	0	0	0	99.2409	100	100	100	100	100	100	100	100	100	100	100	100	100	0	0	0	0
Bp4041_NAU14B-05_ST326	0	0	0	99.2409	100	100	100	100	100	100	100	100	100	100	100	100	100	0	0	0	0
Bp4046_NAU14B-10_ST326	0	0	0	99.2409	100	100	100	100	100	100	100	100	100	100	100	100	100	0	0	0	0
Bp4039_NAU14B-03_ST326	0	0	0	99.2409	100	100	100	100	100	100	100	100	100	100	100	100	100	0	0	0	0
Bp4018_NAU2B-09_ST326	0	0	0	99.2409	100	100	100	100	100	100	100	100	100	100	100	100	100	0	0	0	0
Bp4038_NAU14B-02_ST326	0	0	0	99.2409	100	100	100	100	100	100	100	100	100	100	100	100	100	0	0	0	0
Bp4033_NAU14A-08_ST326	0	0	0	99.2409	100	100	100	100	100	100	100	100	100	100	100	100	100	0	0	0	0
Bp4058_NAU20B-08_ST326	0	0	0	99.2409	100	100	100	100	100	100	100	100	100	100	100	100	100	0	0	0	0
Bp4014_NAU2B-05_ST326	0	0	0	99.2409	100	100	100	100	100	100	100	100	100	100	100	100	100	0	0	0	0
Bp4035_NAU14A-10_ST326	0	0	0	99.2409	100	100	100	100	100	100	100	100	100	100	100	100	100	0	0	0	0
Bp4109_NAU35B-01_ST326	0	0	0	98.5507	100	100	100	100	100	100	100	100	100	100	100	100	100	0	0	0	0
Bp4017_NAU2B-08_ST326	0	0	0	99.2409	100	100	100	100	100	100	100	100	100	100	100	100	100	0	0	0	0
Bp4021_NAU2B-12_ST326	0	0	0	99.2409	100	100	100	100	100	100	100	100	100	100	100	100	100	0	0	0	0
Bp4096_NAU33A-01_ST326	0	0	0	98.7578	100	100	100	100	100	100	100	100	100	100	100	100	100	0	0	0	0
Bp4011_NAU2B-01_ST326	0	0	0	99.2409	100	100	100	100	100	100	100	100	100	100	100	100	100	0	0	0	0
Bp4086_NAU22B-01_ST326	0	0	0	99.2409	100	100	100	100	100	100	100	100	100	100	100	100	100	0	0	0	0
Bp4108_NAU35A-04_ST326	0	0	0	98.9648	100	100	100	100	100	100	100	100	100	100	100	100	100	0	0	0	0
Bp4032_NAU14A-07_ST326	0	0	0	98.5507	100	100	100	100	100	100	100	100	100	100	100	100	100	0	0	0	0
Bp4105_NAU35A-01_ST326	0	0	0	99.2409	100	100	100	100	100	100	100	100	100	100	100	100	100	0	0	0	0
Bp4107_NAU35A-03_ST326	0	0	0	99.2409	100	100	100	100	100	100	100	100	100	100	100	100	100	0	0	0	0
Bp4015_NAU2B-06_ST326	0	0	0	99.2409	100	100	100	100	100	100	100	100	100	100	100	100	100	0	0	0	0
Bp4020_NAU2B-11_ST326	0	0	0	99.2409	100	100	100	100	100	100	100	100	100	100	100	100	100	0	0	0	0
Bp4044_NAU14B-08_ST326	0	0	0	99.2409	100	100	100	100	100	100	100	100	100	100	100	100	100	0	0	0	0
Bp4031_NAU14A-05_ST326	0	0	0	99.0338	100	100	100	100	100	100	100	100	100	100	100	100	100	0	0	0	0
Bp4055_NAU20B-05_ST326	0	0	0	99.2409	100	100	100	100	100	100	100	100	100	100	100	100	100	0	0	0	0
